# Supplementary material for: Species-specific ecological niche modelling predicts different range contractions for Lutzomyia intermedia and a related vector of Leishmania braziliensis following climate change in South America
Source: Parasit Vectors. 2017 Mar 24;10:157. doi: 10.1186/s13071-017-2093-9 (PMC5366140; doi:10.1186/s13071-017-2093-9)
Supplement: Additional file 1: Table S1. — Compiled presence records of Lutzomyia intermedia and Lutzomyia neivai. (XLSX 54 kb) [file 13071_2017_2093_MOESM1_ESM.xlsx]

## Sheet: Title
Additional File 1: Compiled presence records of Lutzomyia intermedia and Lutzomyia neivai
This file is part of the manuscript submitted to Parasites & Vectors "Species-specific ecological niche modelling predicts different range contractions for Lutzomyia intermedia and a related vector of Leishmania braziliensis following climate change in South America"
Shannon McIntyre (1,2), Elizabeth F Rangel (1), Paul D Ready (2) and Bruno M Carvalho (1,*)
(1) Laboratório Interdisciplinar de Vigilância Entomológica em Diptera e Hemiptera, Instituto Oswaldo Cruz, Fundação Oswaldo Cruz, Rio de Janeiro, Brazil
(2) Department of Disease Control, Faculty of Infectious Tropical Diseases, London School of Hygiene and Tropical Medicine, Keppel Street, London WC1E 7HT, UK
*Corresponding author: brunomc.eco@gmail.com

## Sheet: data
species	admin1	admin2	admin3	lon_dec	lat_dec	source
Lutzomyia intermedia	Brazil	Alagoas	Craíbas	-36.7666	-9.61666	Andrade Filho & Brazil, 2009
Lutzomyia intermedia	Brazil	Alagoas	Palmeira dos Índios	-36.6	-9.4	CPqRR Collection
Lutzomyia intermedia	Brazil	Alagoas	Palmeira dos Índios	-36.6	-9.4	CPqRR Collection
Lutzomyia intermedia	Brazil	Alagoas	Palmeiras dos Índios	-36.6	-9.4	Andrade Filho & Brazil, 2009
Lutzomyia intermedia	Brazil	Bahia	Barreiras	-44.99	-12.1528	CPqRR Collection
Lutzomyia intermedia	Brazil	Bahia	Ilhéus	-39.0484	-14.7961	Azevdo et al., 1996
Lutzomyia intermedia	Brazil	Bahia	Jitaúna	-39.9542	-13.9642	Dias-Lima et al., 2003
Lutzomyia intermedia	Brazil	Bahia	Presidente Tancredo Neves	-39.4214	-13.4491	Miranda et al., 2002
Lutzomyia intermedia	Brazil	Bahia	Santo Amaro	-38.7137	-12.5477	Follador et al., 1999
Lutzomyia intermedia	Brazil	Ceara	Crato	-39.4094	-7.2342	Andrade-Filho et al., 2007
Lutzomyia intermedia	Brazil	Espírito Santo	Afonso Claudio	-41.0917	-20.175	Ferreira et al., 2001
Lutzomyia intermedia	Brazil	Espírito Santo	Afonso Cláudio	-41.063	-20.1892	Souza Rocha et al., 2007
Lutzomyia intermedia	Brazil	Espírito Santo	Água Doce do Norte	-40.975	-18.5416	Souza Rocha et al., 2010
Lutzomyia intermedia	Brazil	Espírito Santo	Alfredo Chaves	-40.7947	-20.6989	Souza Pinto et al., 2010
Lutzomyia intermedia	Brazil	Espírito Santo	Aracruz	-40.2768	-19.8205	CPqRR Collection
Lutzomyia intermedia	Brazil	Espírito Santo	Aracruz	-40.2768	-19.8205	CPqRR Collection
Lutzomyia intermedia	Brazil	Espírito Santo	Aracruz	-40.2768	-19.8205	Martins et al., 1978
Lutzomyia intermedia	Brazil	Espírito Santo	Cariacica	-40.4422	-20.308	Farias, 2014
Lutzomyia intermedia	Brazil	Espírito Santo	Cariacica	-40.4683	-20.3014	Souza Pinto et al., 2010
Lutzomyia intermedia	Brazil	Espírito Santo	Colatina	-40.6378	-19.525	CPqRR Collection
Lutzomyia intermedia	Brazil	Espírito Santo	Colatina	-40.6378	-19.525	CPqRR Collection
Lutzomyia intermedia	Brazil	Espírito Santo	Colatina	-40.7498	-19.6335	Galati Collection
Lutzomyia intermedia	Brazil	Espírito Santo	Colatina	-40.6378	-19.525	IOC Collection
Lutzomyia intermedia	Brazil	Espírito Santo	Colatina	-40.6378	-19.525	IOC Collection
Lutzomyia intermedia	Brazil	Espírito Santo	Colatina	-40.6378	-19.525	Martins et al., 1978
Lutzomyia intermedia	Brazil	Espírito Santo	Domingos Martins	-41.0503	-20.2689	CPqRR Collection
Lutzomyia intermedia	Brazil	Espírito Santo	Domingos Martins	-41.0503	-20.2689	Souza Rocha et al., 2010
Lutzomyia intermedia	Brazil	Espírito Santo	Domingos Martins	-41.0503	-20.2689	Souza Rocha et al., 2010
Lutzomyia intermedia	Brazil	Espírito Santo	Ecoporanga	-40.8306	-18.3733	CPqRR Collection
Lutzomyia intermedia	Brazil	Espírito Santo	Guaçuí	-41.7042	-20.9162	Rezende et al., 2009
Lutzomyia intermedia	Brazil	Espírito Santo	Guaçuí	-41.7108	-20.9111	Rezende et al., 2009
Lutzomyia intermedia	Brazil	Espírito Santo	Guaçuí	-41.7007	-20.9058	Rezende et al., 2009
Lutzomyia intermedia	Brazil	Espírito Santo	Guarapari	-40.511	-20.658	CPqRR Collection
Lutzomyia intermedia	Brazil	Espírito Santo	Iconha	-40.813	-20.791	Souza Rocha et al., 2010
Lutzomyia intermedia	Brazil	Espírito Santo	Itaguaçu	-40.8583	-19.8083	CPqRR Collection
Lutzomyia intermedia	Brazil	Espírito Santo	Itaguaçu	-40.8583	-19.8083	CPqRR Collection
Lutzomyia intermedia	Brazil	Espírito Santo	Itaguaçu	-40.8583	-19.8083	Souza Pinto et al., 2012
Lutzomyia intermedia	Brazil	Espírito Santo	Itaguaçú	-40.8583	-19.8083	Souza Rocha et al., 2010
Lutzomyia intermedia	Brazil	Espírito Santo	Linhares	-40.0663	-19.395	CPqRR Collection
Lutzomyia intermedia	Brazil	Espírito Santo	Linhares	-40.0663	-19.395	CPqRR Collection
Lutzomyia intermedia	Brazil	Espírito Santo	Linhares	-40.0663	-19.395	CPqRR Collection
Lutzomyia intermedia	Brazil	Espírito Santo	Linhares	-40.0663	-19.395	Martins et al., 1978
Lutzomyia intermedia	Brazil	Espírito Santo	Linhares	-40.0717	-19.4669	Virgens et al., 2015
Lutzomyia intermedia	Brazil	Espírito Santo	Mantenópolis	-41.1228	-18.8625	CPqRR Collection
Lutzomyia intermedia	Brazil	Espírito Santo	Mimoso do Sul	-41.361	-21.0632	Martins et al., 1978
Lutzomyia intermedia	Brazil	Espírito Santo	Muniz Freire	-41.3869	-20.4194	CPqRR Collection
Lutzomyia intermedia	Brazil	Espírito Santo	Pancas	-40.7586	-19.2289	CPqRR Collection
Lutzomyia intermedia	Brazil	Espírito Santo	Pancas	-40.7586	-19.2289	Ferreira et al., 2013
Lutzomyia intermedia	Brazil	Espírito Santo	Pancas	-40.7889	-19.2131	Ferreira et al., 2013
Lutzomyia intermedia	Brazil	Espírito Santo	Pancas	-40.8522	-19.1736	Ferreira et al., 2013
Lutzomyia intermedia	Brazil	Espírito Santo	Pancas	-40.8416	-19.225	Souza Rocha et al., 2010
Lutzomyia intermedia	Brazil	Espírito Santo	Rio Novo do Sul	-40.9392	-20.8444	Souza Pinto et al., 2010
Lutzomyia intermedia	Brazil	Espírito Santo	Santa Leopoldina	-40.4276	-20.3669	CPqRR Collection
Lutzomyia intermedia	Brazil	Espírito Santo	Santa Leopoldina	-40.4276	-20.3669	CPqRR Collection
Lutzomyia intermedia	Brazil	Espírito Santo	Santa Leopoldina	-40.4276	-20.3669	CPqRR Collection
Lutzomyia intermedia	Brazil	Espírito Santo	Santa Leopoldina	-40.4276	-20.3669	CPqRR Collection
Lutzomyia intermedia	Brazil	Espírito Santo	Santa Leopoldina	-40.4276	-20.3669	CPqRR Collection
Lutzomyia intermedia	Brazil	Espírito Santo	Santa Leopoldina	-40.4276	-20.3669	Martins et al., 1978
Lutzomyia intermedia	Brazil	Espírito Santo	Santa Teresa	-40.6003	-19.9356	CPqRR Collection
Lutzomyia intermedia	Brazil	Espírito Santo	São José do Calçado	-41.7183	-20.94	Rezende et al., 2009
Lutzomyia intermedia	Brazil	Espírito Santo	São José do Calçado	-41.7162	-20.9526	Rezende et al., 2009
Lutzomyia intermedia	Brazil	Espírito Santo	Serra	-40.3078	-20.1286	CPqRR Collection
Lutzomyia intermedia	Brazil	Espírito Santo	Serra	-40.3834	-20.1833	IOC Collection
Lutzomyia intermedia	Brazil	Espírito Santo	Sooretama	-40.2395	-18.991	Virgens et al., 2008
Lutzomyia intermedia	Brazil	Espírito Santo	Tancredinho	-40.75	-19.6333	Andrade-Filho et al., 2007
Lutzomyia intermedia	Brazil	Espírito Santo	Vargem Alta	-41.0025	-20.7914	Souza Pinto et al., 2010
Lutzomyia intermedia	Brazil	Espírito Santo	Venda Nova do Imigrante	-41.1347	-20.3397	CPqRR Collection
Lutzomyia intermedia	Brazil	Espírito Santo	Viana	-40.431	-20.368	CPqRR Collection
Lutzomyia intermedia	Brazil	Espírito Santo	Viana	-40.431	-20.368	CPqRR Collection
Lutzomyia intermedia	Brazil	Espírito Santo	Viana	-40.431	-20.368	CPqRR Collection
Lutzomyia intermedia	Brazil	Espírito Santo	Viana	-40.431	-20.368	Martins et al., 1978
Lutzomyia intermedia	Brazil	Espírito Santo	Viana	-40.431	-20.368	Pinto et al., 2015
Lutzomyia intermedia	Brazil	Espírito Santo	Viana	-40.4569	-20.3867	Souza Rocha et al., 2007
Lutzomyia intermedia	Brazil	Espírito Santo	Viana	-40.431	-20.368	Souza Rocha et al., 2010
Lutzomyia intermedia	Brazil	Espírito Santo	Viana	-40.524	-20.375	Vieira et al., 2012
Lutzomyia intermedia	Brazil	Espírito Santo	Vila Valério	-40.2718	-18.992	Virgens et al., 2008
Lutzomyia intermedia	Brazil	Espírito Santo	Vitória	-40.3146	-20.2986	CPqRR Collection
Lutzomyia intermedia	Brazil	Espírito Santo	Vitória	-40.3146	-20.2986	Martins et al., 1978
Lutzomyia intermedia	Brazil	Goiás	Sítio d'Abadia	-46.2535	-14.8038	Martins et al., 1978
Lutzomyia intermedia	Brazil	Maranhão	Barreirinhas	-42.826	-2.747	Filho et al., 2015
Lutzomyia intermedia	Brazil	Maranhão	Santo Amaro do Maranhão	-43.2583	-2.50831	Filho et al., 2015
Lutzomyia intermedia	Brazil	Mato Grosso do Sul	Campo Grande	-54.6238	-20.4515	Silva et al., 2007
Lutzomyia intermedia	Brazil	Mato Grosso do Sul	Miranda	-56.3783	-20.2406	CPqRR Collection
Lutzomyia intermedia	Brazil	Minas Gerais	Aimorés	-41.0716	-19.4981	CPqRR Collection
Lutzomyia intermedia	Brazil	Minas Gerais	Aimorés	-41.0716	-19.4981	CPqRR Collection
Lutzomyia intermedia	Brazil	Minas Gerais	Aimorés	-41.0716	-19.4981	IOC Collection
Lutzomyia intermedia	Brazil	Minas Gerais	Aimorés	-41.0716	-19.4981	Martins et al., 1978
Lutzomyia intermedia	Brazil	Minas Gerais	Além Paraíba	-42.7044	-21.8878	CPqRR Collection
Lutzomyia intermedia	Brazil	Minas Gerais	Além Paraíba	-42.7044	-21.8878	CPqRR Collection
Lutzomyia intermedia	Brazil	Minas Gerais	Além Paraíba	-42.7044	-21.8878	CPqRR Collection
Lutzomyia intermedia	Brazil	Minas Gerais	Além Paraíba	-42.7044	-21.8878	CPqRR Collection
Lutzomyia intermedia	Brazil	Minas Gerais	Além Paraíba	-42.7044	-21.8878	CPqRR Collection
Lutzomyia intermedia	Brazil	Minas Gerais	Além Paraíba	-42.7044	-21.8878	CPqRR Collection
Lutzomyia intermedia	Brazil	Minas Gerais	Além Paraíba	-42.7044	-21.8878	CPqRR Collection
Lutzomyia intermedia	Brazil	Minas Gerais	Além Paraíba	-42.7044	-21.8878	CPqRR Collection
Lutzomyia intermedia	Brazil	Minas Gerais	Além Paraíba	-42.7044	-21.8878	CPqRR Collection
Lutzomyia intermedia	Brazil	Minas Gerais	Além Paraíba	-42.7044	-21.8878	CPqRR Collection
Lutzomyia intermedia	Brazil	Minas Gerais	Além Paraíba	-42.7044	-21.8878	Martins et al., 1978
Lutzomyia intermedia	Brazil	Minas Gerais	Além Paraíba	-42.7006	-21.8795	Rangel et al., 1985
Lutzomyia intermedia	Brazil	Minas Gerais	Alto Caparaó	-41.8747	-20.4547	CPqRR Collection
Lutzomyia intermedia	Brazil	Minas Gerais	Alto Caparaó	-41.8747	-20.4547	CPqRR Collection
Lutzomyia intermedia	Brazil	Minas Gerais	Alto Caparaó	-41.8747	-20.4547	CPqRR Collection
Lutzomyia intermedia	Brazil	Minas Gerais	Alto Caparaó	-41.8747	-20.4547	Saraiva et al., 2006
Lutzomyia intermedia	Brazil	Minas Gerais	Araçuaí	-42.0703	-16.8497	CPqRR Collection
Lutzomyia intermedia	Brazil	Minas Gerais	Araçuaí	-42.1545	-16.8794	Gontijo et al., 2002
Lutzomyia intermedia	Brazil	Minas Gerais	Arinos	-46.1095	-15.9158	CPqRR Collection
Lutzomyia intermedia	Brazil	Minas Gerais	Arinos	-46.1095	-15.9158	CPqRR Collection
Lutzomyia intermedia	Brazil	Minas Gerais	Arinos	-46.1095	-15.9158	Martins et al., 1978
Lutzomyia intermedia	Brazil	Minas Gerais	Barra Longa	-43.0424	-20.2849	CPqRR Collection
Lutzomyia intermedia	Brazil	Minas Gerais	Barra Longa	-43.0424	-20.2849	CPqRR Collection
Lutzomyia intermedia	Brazil	Minas Gerais	Barra Longa	-43.0424	-20.2849	CPqRR Collection
Lutzomyia intermedia	Brazil	Minas Gerais	Barra Longa	-43.0424	-20.2849	Martins et al., 1978
Lutzomyia intermedia	Brazil	Minas Gerais	Belo Horizonte	-43.9378	-19.9208	CPqRR Collection
Lutzomyia intermedia	Brazil	Minas Gerais	Belo Horizonte	-43.9378	-19.9208	CPqRR Collection
Lutzomyia intermedia	Brazil	Minas Gerais	Belo Horizonte	-44.011	-19.9951	Lana-Silva et al., 2015
Lutzomyia intermedia	Brazil	Minas Gerais	Belo Horizonte	-43.9837	-19.9385	Lana-Silva et al., 2015
Lutzomyia intermedia	Brazil	Minas Gerais	Belo Horizonte	-43.9797	-19.9511	Margonari et al., 2006
Lutzomyia intermedia	Brazil	Minas Gerais	Belo Horizonte	-43.9797	-19.9511	Resende et al., 2006
Lutzomyia intermedia	Brazil	Minas Gerais	Belo Horizonte	-43.9583	-19.925	Saraiva et al., 2010
Lutzomyia intermedia	Brazil	Minas Gerais	Belo Horizonte	-44.011	-19.9951	Silva, 2015
Lutzomyia intermedia	Brazil	Minas Gerais	Belo Horizonte	-43.9837	-19.9385	Silva, 2015
Lutzomyia intermedia	Brazil	Minas Gerais	Belo Horizonte	-43.9797	-19.9511	Souza et al., 2004
Lutzomyia intermedia	Brazil	Minas Gerais	Belo Horizonte	-43.8895	-19.8991	Souza et al., 2004
Lutzomyia intermedia	Brazil	Minas Gerais	Belo Horizonte	-43.9963	-19.8831	Souza et al., 2004
Lutzomyia intermedia	Brazil	Minas Gerais	Belo Horizonte	-43.9409	-19.824	Souza et al., 2004
Lutzomyia intermedia	Brazil	Minas Gerais	Belo Horizonte	-43.9674	-19.8057	Souza et al., 2004
Lutzomyia intermedia	Brazil	Minas Gerais	Bocaiuva	-43.8203	-17.1113	Martins et al., 1978
Lutzomyia intermedia	Brazil	Minas Gerais	Bocaiúva	-43.8203	-17.1113	CPqRR Collection
Lutzomyia intermedia	Brazil	Minas Gerais	Buenópolis	-44.18	-17.8733	CPqRR Collection
Lutzomyia intermedia	Brazil	Minas Gerais	Buritizeiro	-44.9704	-17.3663	CPqRR Collection
Lutzomyia intermedia	Brazil	Minas Gerais	Buritizeiro	-44.9704	-17.3663	Martins et al., 1978
Lutzomyia intermedia	Brazil	Minas Gerais	Caeté	-43.6697	-19.88	CPqRR Collection
Lutzomyia intermedia	Brazil	Minas Gerais	Caparaó	-41.905	-20.526	CPqRR Collection
Lutzomyia intermedia	Brazil	Minas Gerais	Caparaó	-41.905	-20.526	CPqRR Collection
Lutzomyia intermedia	Brazil	Minas Gerais	Caparaó	-41.905	-20.526	CPqRR Collection
Lutzomyia intermedia	Brazil	Minas Gerais	Caparaó	-41.905	-20.526	CPqRR Collection
Lutzomyia intermedia	Brazil	Minas Gerais	Caparaó	-41.905	-20.526	CPqRR Collection
Lutzomyia intermedia	Brazil	Minas Gerais	Caparaó	-41.905	-20.526	CPqRR Collection
Lutzomyia intermedia	Brazil	Minas Gerais	Caparaó	-41.905	-20.526	CPqRR Collection
Lutzomyia intermedia	Brazil	Minas Gerais	Caparaó	-41.905	-20.526	Saraiva et al., 2006
Lutzomyia intermedia	Brazil	Minas Gerais	Caparaó	-41.905	-20.526	Saraiva et al., 2006
Lutzomyia intermedia	Brazil	Minas Gerais	Caparaó	-41.905	-20.526	Saraiva et al., 2006
Lutzomyia intermedia	Brazil	Minas Gerais	Caparaó	-41.905	-20.526	Saraiva et al., 2006
Lutzomyia intermedia	Brazil	Minas Gerais	Caparaó	-41.905	-20.526	Saraiva et al., 2006
Lutzomyia intermedia	Brazil	Minas Gerais	Caparaó	-41.905	-20.526	Saraiva et al., 2006
Lutzomyia intermedia	Brazil	Minas Gerais	Caratinga	-42.1417	-19.789	CPqRR Collection
Lutzomyia intermedia	Brazil	Minas Gerais	Caratinga	-42.1417	-19.789	CPqRR Collection
Lutzomyia intermedia	Brazil	Minas Gerais	Caratinga	-42.1417	-19.789	CPqRR Collection
Lutzomyia intermedia	Brazil	Minas Gerais	Caratinga	-42.1417	-19.789	Martins et al., 1978
Lutzomyia intermedia	Brazil	Minas Gerais	Casa Grande	-43.9303	-20.7928	CPqRR Collection
Lutzomyia intermedia	Brazil	Minas Gerais	Conceição da Aparecida	-46.1577	-21.0556	Loiola et al., 2007
Lutzomyia intermedia	Brazil	Minas Gerais	Conceição de Ipanema	-41.6922	-19.9298	CPqRR Collection
Lutzomyia intermedia	Brazil	Minas Gerais	Conceição de Ipanema	-41.6922	-19.9298	CPqRR Collection
Lutzomyia intermedia	Brazil	Minas Gerais	Conceição de Ipanema	-41.6922	-19.9298	Martins et al., 1978
Lutzomyia intermedia	Brazil	Minas Gerais	Conselheiro Pena	-41.4733	-19.1747	CPqRR Collection
Lutzomyia intermedia	Brazil	Minas Gerais	Conselheiro Pena	-41.4733	-19.1747	CPqRR Collection
Lutzomyia intermedia	Brazil	Minas Gerais	Conselheiro Pena	-41.4733	-19.1747	CPqRR Collection
Lutzomyia intermedia	Brazil	Minas Gerais	Conselheiro Pena	-41.4733	-19.1747	CPqRR Collection
Lutzomyia intermedia	Brazil	Minas Gerais	Conselheiro Pena	-41.4733	-19.1747	CPqRR Collection
Lutzomyia intermedia	Brazil	Minas Gerais	Conselheiro Pena	-41.4733	-19.1747	CPqRR Collection
Lutzomyia intermedia	Brazil	Minas Gerais	Conselheiro Pena	-41.4733	-19.1747	CPqRR Collection
Lutzomyia intermedia	Brazil	Minas Gerais	Conselheiro Pena	-41.4733	-19.1747	CPqRR Collection
Lutzomyia intermedia	Brazil	Minas Gerais	Conselheiro Pena	-41.4733	-19.1747	IOC Collection
Lutzomyia intermedia	Brazil	Minas Gerais	Conselheiro Pena	-41.4733	-19.1747	Martins et al., 1978
Lutzomyia intermedia	Brazil	Minas Gerais	Corinto	-44.4518	-18.3644	CPqRR Collection
Lutzomyia intermedia	Brazil	Minas Gerais	Corinto	-44.4518	-18.3644	CPqRR Collection
Lutzomyia intermedia	Brazil	Minas Gerais	Corinto	-44.4518	-18.3644	CPqRR Collection
Lutzomyia intermedia	Brazil	Minas Gerais	Corinto	-44.4518	-18.3644	CPqRR Collection
Lutzomyia intermedia	Brazil	Minas Gerais	Corinto	-44.4518	-18.3644	CPqRR Collection
Lutzomyia intermedia	Brazil	Minas Gerais	Corinto	-44.4518	-18.3644	CPqRR Collection
Lutzomyia intermedia	Brazil	Minas Gerais	Corinto	-44.4518	-18.3644	CPqRR Collection
Lutzomyia intermedia	Brazil	Minas Gerais	Corinto	-44.4518	-18.3644	Martins et al., 1978
Lutzomyia intermedia	Brazil	Minas Gerais	Corinto	-44.541	-17.9718	Saraiva et al., 2008
Lutzomyia intermedia	Brazil	Minas Gerais	Coroaci	-42.2794	-18.616	CPqRR Collection
Lutzomyia intermedia	Brazil	Minas Gerais	Coroaci	-42.2794	-18.616	Martins et al., 1978
Lutzomyia intermedia	Brazil	Minas Gerais	Coronel Fabriciano	-42.6311	-19.5205	CPqRR Collection
Lutzomyia intermedia	Brazil	Minas Gerais	Coronel Fabriciano	-42.6311	-19.5205	CPqRR Collection
Lutzomyia intermedia	Brazil	Minas Gerais	Coronel Fabriciano	-42.6311	-19.5205	IOC Collection
Lutzomyia intermedia	Brazil	Minas Gerais	Coronel Fabriciano	-42.6311	-19.5205	Martins et al., 1978
Lutzomyia intermedia	Brazil	Minas Gerais	Curvelo	-44.4308	-18.755	CPqRR Collection
Lutzomyia intermedia	Brazil	Minas Gerais	Curvelo	-44.4308	-18.755	CPqRR Collection
Lutzomyia intermedia	Brazil	Minas Gerais	Curvelo	-44.4308	-18.755	Martins et al., 1978
Lutzomyia intermedia	Brazil	Minas Gerais	Diamantina	-43.6028	-18.2438	CPqRR Collection
Lutzomyia intermedia	Brazil	Minas Gerais	Diamantina	-43.6028	-18.2438	CPqRR Collection
Lutzomyia intermedia	Brazil	Minas Gerais	Diamantina	-43.6028	-18.2438	CPqRR Collection
Lutzomyia intermedia	Brazil	Minas Gerais	Diamantina	-43.6028	-18.2438	Martins et al., 1978
Lutzomyia intermedia	Brazil	Minas Gerais	Dom Cavati	-42.1064	-19.3739	CPqRR Collection
Lutzomyia intermedia	Brazil	Minas Gerais	Felipe dos Santos	-43.8	-20.5167	Andrade-Filho et al., 2007
Lutzomyia intermedia	Brazil	Minas Gerais	Galiléia	-41.539	-19.0009	CPqRR Collection
Lutzomyia intermedia	Brazil	Minas Gerais	Galiléia	-41.539	-19.0009	CPqRR Collection
Lutzomyia intermedia	Brazil	Minas Gerais	Galiléia	-41.539	-19.0009	Martins et al., 1978
Lutzomyia intermedia	Brazil	Minas Gerais	Governador Valadares	-41.945	-18.8533	Barata et al., 2011
Lutzomyia intermedia	Brazil	Minas Gerais	Governador Valadares	-41.955	-18.8549	CPqRR Collection
Lutzomyia intermedia	Brazil	Minas Gerais	Governador Valadares	-41.955	-18.8549	Galati Collection
Lutzomyia intermedia	Brazil	Minas Gerais	Governador Valadares	-41.955	-18.8549	IOC Collection
Lutzomyia intermedia	Brazil	Minas Gerais	Governador Valadares	-41.955	-18.8549	IOC Collection
Lutzomyia intermedia	Brazil	Minas Gerais	Governador Valadares	-41.955	-18.8549	IOC Collection
Lutzomyia intermedia	Brazil	Minas Gerais	Governador Valadares	-41.955	-18.8549	IOC Collection
Lutzomyia intermedia	Brazil	Minas Gerais	Governador Valadares	-41.945	-18.8533	Lana-Silva et al., 2014
Lutzomyia intermedia	Brazil	Minas Gerais	Governador Valadares	-41.945	-18.8533	Malaquias, 2007
Lutzomyia intermedia	Brazil	Minas Gerais	Governador Valadares	-41.955	-18.8549	Martins et al., 1978
Lutzomyia intermedia	Brazil	Minas Gerais	Governador Valadares	-41.945	-18.8533	Tanure et al., 2015
Lutzomyia intermedia	Brazil	Minas Gerais	Iapu	-42.2144	-19.4382	CPqRR Collection
Lutzomyia intermedia	Brazil	Minas Gerais	Iapu	-42.2144	-19.4382	CPqRR Collection
Lutzomyia intermedia	Brazil	Minas Gerais	Iapu	-42.2144	-19.4382	Martins et al., 1978
Lutzomyia intermedia	Brazil	Minas Gerais	Itambacuri	-41.6818	-18.0354	CPqRR Collection
Lutzomyia intermedia	Brazil	Minas Gerais	Itambacuri	-41.6818	-18.0354	CPqRR Collection
Lutzomyia intermedia	Brazil	Minas Gerais	Itambacuri	-41.6818	-18.0354	CPqRR Collection
Lutzomyia intermedia	Brazil	Minas Gerais	Itambacuri	-41.6818	-18.0354	CPqRR Collection
Lutzomyia intermedia	Brazil	Minas Gerais	Itambacuri	-41.6818	-18.0354	IOC Collection
Lutzomyia intermedia	Brazil	Minas Gerais	Itambacuri	-41.6818	-18.0354	Martins et al., 1978
Lutzomyia intermedia	Brazil	Minas Gerais	Itanhomi	-41.8634	-19.1741	CPqRR Collection
Lutzomyia intermedia	Brazil	Minas Gerais	Itanhomi	-41.8634	-19.1741	CPqRR Collection
Lutzomyia intermedia	Brazil	Minas Gerais	Itanhomi	-41.8634	-19.1741	CPqRR Collection
Lutzomyia intermedia	Brazil	Minas Gerais	Itanhomi	-41.8634	-19.1741	CPqRR Collection
Lutzomyia intermedia	Brazil	Minas Gerais	Itanhomi	-41.8634	-19.1741	CPqRR Collection
Lutzomyia intermedia	Brazil	Minas Gerais	Itanhomi	-41.8634	-19.1741	CPqRR Collection
Lutzomyia intermedia	Brazil	Minas Gerais	Itanhomi	-41.8634	-19.1741	CPqRR Collection
Lutzomyia intermedia	Brazil	Minas Gerais	Itanhomi	-41.8634	-19.1741	CPqRR Collection
Lutzomyia intermedia	Brazil	Minas Gerais	Itanhomi	-41.8634	-19.1741	CPqRR Collection
Lutzomyia intermedia	Brazil	Minas Gerais	Itanhomi	-41.8634	-19.1741	CPqRR Collection
Lutzomyia intermedia	Brazil	Minas Gerais	Itanhomi	-41.8634	-19.1741	CPqRR Collection
Lutzomyia intermedia	Brazil	Minas Gerais	Itanhomi	-41.8634	-19.1741	CPqRR Collection
Lutzomyia intermedia	Brazil	Minas Gerais	Itanhomi	-41.8634	-19.1741	CPqRR Collection
Lutzomyia intermedia	Brazil	Minas Gerais	Itanhomi	-41.8634	-19.1741	CPqRR Collection
Lutzomyia intermedia	Brazil	Minas Gerais	Itanhomi	-41.8634	-19.1741	CPqRR Collection
Lutzomyia intermedia	Brazil	Minas Gerais	Itanhomi	-41.8634	-19.1741	Martins et al., 1978
Lutzomyia intermedia	Brazil	Minas Gerais	Jaboticatubas	-43.7381	-19.5233	Lana et al., 2015
Lutzomyia intermedia	Brazil	Minas Gerais	Janaúba	-43.3086	-15.7972	Michalsky et al., 2009
Lutzomyia intermedia	Brazil	Minas Gerais	Januária	-44.2674	-15.0885	Barata et al., 2008
Lutzomyia intermedia	Brazil	Minas Gerais	Januária	-44.3642	-15.4806	CPqRR Collection
Lutzomyia intermedia	Brazil	Minas Gerais	Januária	-44.3642	-15.4806	CPqRR Collection
Lutzomyia intermedia	Brazil	Minas Gerais	Januária	-44.3642	-15.4806	CPqRR Collection
Lutzomyia intermedia	Brazil	Minas Gerais	Januária	-44.3642	-15.4806	CPqRR Collection
Lutzomyia intermedia	Brazil	Minas Gerais	Januária	-44.3642	-15.4806	Martins et al., 1978
Lutzomyia intermedia	Brazil	Minas Gerais	Juiz de Fora	-43.342	-21.765	CPqRR Collection
Lutzomyia intermedia	Brazil	Minas Gerais	Juiz de Fora	-43.342	-21.765	Martins et al., 1978
Lutzomyia intermedia	Brazil	Minas Gerais	Lagoa Santa	-43.8897	-19.6272	CPqRR Collection
Lutzomyia intermedia	Brazil	Minas Gerais	Lagoa Santa	-43.8897	-19.6272	CPqRR Collection
Lutzomyia intermedia	Brazil	Minas Gerais	Lagoa Santa	-43.8897	-19.6272	CPqRR Collection
Lutzomyia intermedia	Brazil	Minas Gerais	Lagoa Santa	-43.9453	-19.5425	CPqRR Collection
Lutzomyia intermedia	Brazil	Minas Gerais	Lagoa Santa	-43.9453	-19.5425	IEC Collection
Lutzomyia intermedia	Brazil	Minas Gerais	Lagoa Santa	-43.8897	-19.6272	Martins et al., 1978
Lutzomyia intermedia	Brazil	Minas Gerais	Lagoa Santa and Pedro Leopoldo	-43.9453	-19.5425	Saraiva et al., 2015
Lutzomyia intermedia	Brazil	Minas Gerais	Lassance	-44.6509	-17.9944	Carvalho et al., 2013
Lutzomyia intermedia	Brazil	Minas Gerais	Lassance	-44.5775	-17.8867	CPqRR Collection
Lutzomyia intermedia	Brazil	Minas Gerais	Lassance	-44.5775	-17.8867	CPqRR Collection
Lutzomyia intermedia	Brazil	Minas Gerais	Lassance	-44.5775	-17.8867	CPqRR Collection
Lutzomyia intermedia	Brazil	Minas Gerais	Lassance	-44.5775	-17.8867	CPqRR Collection
Lutzomyia intermedia	Brazil	Minas Gerais	Lassance	-44.5775	-17.8867	CPqRR Collection
Lutzomyia intermedia	Brazil	Minas Gerais	Lassance	-44.5775	-17.8867	CPqRR Collection
Lutzomyia intermedia	Brazil	Minas Gerais	Lassance	-44.5775	-17.8867	CPqRR Collection
Lutzomyia intermedia	Brazil	Minas Gerais	Lassance	-44.5775	-17.8867	CPqRR Collection
Lutzomyia intermedia	Brazil	Minas Gerais	Lassance	-44.5775	-17.8867	CPqRR Collection
Lutzomyia intermedia	Brazil	Minas Gerais	Lassance	-44.5775	-17.8867	CPqRR Collection
Lutzomyia intermedia	Brazil	Minas Gerais	Lassance	-44.5336	-17.9672	Saraiva et al., 2008
Lutzomyia intermedia	Brazil	Minas Gerais	Leandro Ferreira	-45.0252	-19.7179	Galati Collection
Lutzomyia intermedia	Brazil	Minas Gerais	Leopoldina	-42.6425	-21.5301	CPqRR Collection
Lutzomyia intermedia	Brazil	Minas Gerais	Leopoldina	-42.6425	-21.5301	Martins et al., 1978
Lutzomyia intermedia	Brazil	Minas Gerais	Machado	-45.925	-21.6583	Alexander et al., 2002
Lutzomyia intermedia	Brazil	Minas Gerais	Manhuaçu	-42.0308	-20.2556	CPqRR Collection
Lutzomyia intermedia	Brazil	Minas Gerais	Manhuaçu	-42.0308	-20.2556	Martins et al., 1978
Lutzomyia intermedia	Brazil	Minas Gerais	Mantena	-40.9876	-18.7776	CPqRR Collection
Lutzomyia intermedia	Brazil	Minas Gerais	Mantena	-40.9876	-18.7776	CPqRR Collection
Lutzomyia intermedia	Brazil	Minas Gerais	Mantena	-40.9876	-18.7776	Martins et al., 1978
Lutzomyia intermedia	Brazil	Minas Gerais	Mariana	-43.4161	-20.3778	CPqRR Collection
Lutzomyia intermedia	Brazil	Minas Gerais	Marliéria	-42.7322	-19.7122	CPqRR Collection
Lutzomyia intermedia	Brazil	Minas Gerais	Marliéria	-42.7322	-19.7122	CPqRR Collection
Lutzomyia intermedia	Brazil	Minas Gerais	Marliéria	-42.5593	-19.5922	Souza et al., 2015
Lutzomyia intermedia	Brazil	Minas Gerais	Montes Claros	-43.865	-16.728	Barata et al., 2011
Lutzomyia intermedia	Brazil	Minas Gerais	Montes Claros	-43.865	-16.728	Monteiro et al., 2005
Lutzomyia intermedia	Brazil	Minas Gerais	Mutum	-41.3721	-19.8955	CPqRR Collection
Lutzomyia intermedia	Brazil	Minas Gerais	Mutum	-41.3721	-19.8955	CPqRR Collection
Lutzomyia intermedia	Brazil	Minas Gerais	Mutum	-41.4434	-19.8204	CPqRR Collection
Lutzomyia intermedia	Brazil	Minas Gerais	Mutum	-41.4434	-19.8204	CPqRR Collection
Lutzomyia intermedia	Brazil	Minas Gerais	Mutum	-41.4434	-19.8204	Martins et al., 1978
Lutzomyia intermedia	Brazil	Minas Gerais	Pains	-45.6614	-20.3706	CPqRR Collection
Lutzomyia intermedia	Brazil	Minas Gerais	Paulistas	-42.8683	-18.4275	CPqRR Collection
Lutzomyia intermedia	Brazil	Minas Gerais	Paulistas	-42.8683	-18.4275	CPqRR Collection
Lutzomyia intermedia	Brazil	Minas Gerais	Pirapora	-44.9419	-17.345	CPqRR Collection
Lutzomyia intermedia	Brazil	Minas Gerais	Pirapora	-44.9419	-17.345	CPqRR Collection
Lutzomyia intermedia	Brazil	Minas Gerais	Pirapora	-44.9419	-17.345	CPqRR Collection
Lutzomyia intermedia	Brazil	Minas Gerais	Pirapora	-44.9419	-17.345	CPqRR Collection
Lutzomyia intermedia	Brazil	Minas Gerais	Pirapora	-44.9419	-17.345	CPqRR Collection
Lutzomyia intermedia	Brazil	Minas Gerais	Pocrane	-41.6351	-19.6205	CPqRR Collection
Lutzomyia intermedia	Brazil	Minas Gerais	Pocrane	-41.6351	-19.6205	CPqRR Collection
Lutzomyia intermedia	Brazil	Minas Gerais	Pocrane	-41.6351	-19.6205	Martins et al., 1978
Lutzomyia intermedia	Brazil	Minas Gerais	Pompeu	-44.9353	-19.2244	Andrade-Filho et al., 2007
Lutzomyia intermedia	Brazil	Minas Gerais	Porteirinha	-43.0294	-15.745	Barata et al., 2004
Lutzomyia intermedia	Brazil	Minas Gerais	Porteirinha	-43.0294	-15.745	Barata et al., 2005
Lutzomyia intermedia	Brazil	Minas Gerais	Porteirinha	-43.028	-15.7411	CPqRR Collection
Lutzomyia intermedia	Brazil	Minas Gerais	Porteirinha	-43.028	-15.7411	CPqRR Collection
Lutzomyia intermedia	Brazil	Minas Gerais	Porteirinha	-43.028	-15.7411	CPqRR Collection
Lutzomyia intermedia	Brazil	Minas Gerais	Porteirinha	-43.028	-15.7411	CPqRR Collection
Lutzomyia intermedia	Brazil	Minas Gerais	Porteirinha	-43.028	-15.7411	Martins et al., 1978
Lutzomyia intermedia	Brazil	Minas Gerais	Rio Casca	-42.648	-20.225	CPqRR Collection
Lutzomyia intermedia	Brazil	Minas Gerais	Rio Casca	-42.648	-20.225	Martins et al., 1978
Lutzomyia intermedia	Brazil	Minas Gerais	Rio Doce	-41.1016	-19.4672	Barata et al., 2012
Lutzomyia intermedia	Brazil	Minas Gerais	Santa Bárbara	-43.4153	-19.9594	CPqRR Collection
Lutzomyia intermedia	Brazil	Minas Gerais	Santa Luzia	-43.8541	-19.7693	Carvalho et al., 2010
Lutzomyia intermedia	Brazil	Minas Gerais	Santa Luzia	-43.8514	-19.7697	CPqRR Collection
Lutzomyia intermedia	Brazil	Minas Gerais	São João das Missões	-44.0814	-14.8845	Rego et al., 2014
Lutzomyia intermedia	Brazil	Minas Gerais	São João das Missões	-44.0814	-14.8845	Rêgo et al., 2015
Lutzomyia intermedia	Brazil	Minas Gerais	São João do Paraíso	-42.0228	-15.3176	CPqRR Collection
Lutzomyia intermedia	Brazil	Minas Gerais	São João do Paraíso	-42.0228	-15.3176	Martins et al., 1978
Lutzomyia intermedia	Brazil	Minas Gerais	Silveirânia	-43.2147	-21.161	CPqRR Collection
Lutzomyia intermedia	Brazil	Minas Gerais	Silveirânia	-43.2147	-21.161	Martins et al., 1978
Lutzomyia intermedia	Brazil	Minas Gerais	Tarumirim	-42.0055	-19.2829	CPqRR Collection
Lutzomyia intermedia	Brazil	Minas Gerais	Tarumirim	-42.0055	-19.2829	CPqRR Collection
Lutzomyia intermedia	Brazil	Minas Gerais	Tarumirim	-42.0055	-19.2829	CPqRR Collection
Lutzomyia intermedia	Brazil	Minas Gerais	Tarumirim	-42.0055	-19.2829	CPqRR Collection
Lutzomyia intermedia	Brazil	Minas Gerais	Tarumirim	-42.0055	-19.2829	Martins et al., 1978
Lutzomyia intermedia	Brazil	Minas Gerais	Timóteo	-42.5807	-19.5834	Souza et al., 2009
Lutzomyia intermedia	Brazil	Minas Gerais	Timóteo	-42.648	-19.5813	Souza et al., 2009
Lutzomyia intermedia	Brazil	Minas Gerais	Timóteo	-42.6401	-19.5687	Souza et al., 2009
Lutzomyia intermedia	Brazil	Minas Gerais	Timóteo	-42.6685	-19.5539	Souza et al., 2009
Lutzomyia intermedia	Brazil	Minas Gerais	Timóteo	-42.5846	-19.5488	Souza et al., 2009
Lutzomyia intermedia	Brazil	Minas Gerais	Timóteo	-42.6557	-19.5487	Souza et al., 2009
Lutzomyia intermedia	Brazil	Minas Gerais	Timóteo	-42.6649	-19.5346	Souza et al., 2009
Lutzomyia intermedia	Brazil	Minas Gerais	Timóteo	-42.5807	-19.5834	Souza et al., 2014
Lutzomyia intermedia	Brazil	Minas Gerais	Várzea da Palma	-44.7308	-17.5981	CPqRR Collection
Lutzomyia intermedia	Brazil	Minas Gerais	Várzea da Palma	-44.7308	-17.5981	CPqRR Collection
Lutzomyia intermedia	Brazil	Minas Gerais	Várzea da Palma	-44.7308	-17.5981	CPqRR Collection
Lutzomyia intermedia	Brazil	Minas Gerais	Várzea da Palma	-44.7308	-17.5981	CPqRR Collection
Lutzomyia intermedia	Brazil	Minas Gerais	Várzea da Palma	-44.7308	-17.5981	CPqRR Collection
Lutzomyia intermedia	Brazil	Minas Gerais	Várzea da Palma	-44.7308	-17.5981	CPqRR Collection
Lutzomyia intermedia	Brazil	Minas Gerais	Várzea da Palma	-44.8083	-17.2083	Sanguinette et al., 2015
Lutzomyia intermedia	Brazil	Minas Gerais	Varzelândia	-44.005	-15.5536	Andrade et al., 2007
Lutzomyia intermedia	Brazil	Minas Gerais	Varzelândia	-44.005	-15.5536	Andrade et al., 2008
Lutzomyia intermedia	Brazil	Minas Gerais	Varzelândia	-44.005	-15.5536	Dias et al., 2007
Lutzomyia intermedia	Brazil	Minas Gerais	Viçosa	-42.8819	-20.7539	Andrade-Filho et al., 2007
Lutzomyia intermedia	Brazil	Minas Gerais	Volta Grande	-42.5389	-21.7706	CPqRR Collection
Lutzomyia intermedia	Brazil	Paraná	Adrianópolis	-48.9911	-24.7919	Baum et al., 2015
Lutzomyia intermedia	Brazil	Paraná	Adrianópolis	-48.9733	-24.6878	de Castro et al., 2005
Lutzomyia intermedia	Brazil	Paraná	Adrianópolis	-48.9916	-24.6612	de Castro et al., 2005
Lutzomyia intermedia	Brazil	Paraná	Adrianópolis	-49.0497	-24.6517	Santos et al., 2009
Lutzomyia intermedia	Brazil	Paraná	Doutor Camargo	-52.225	-23.5583	Pinto et al., 2001
Lutzomyia intermedia	Brazil	Paraná	Morretes	-48.8344	-25.4769	Santos et al., 2009
Lutzomyia intermedia	Brazil	Paraná	Pontal do Paraná	-48.5111	-25.6736	Santos et al., 2009
Lutzomyia intermedia	Brazil	Paraná	Prudentópolis	-50.9806	-25.2111	Thomaz-Soccol et al., 2009
Lutzomyia intermedia	Brazil	Pernambuco	Jaboatão dos Guararapes	-35.0147	-8.1128	Andrade-Filho et al., 2007
Lutzomyia intermedia	Brazil	Pernambuco	Quipapá	-36.0116	-8.8157	Martins et al., 1978
Lutzomyia intermedia	Brazil	Piauí	Teresina	-42.8019	-5.0892	Andrade-Filho et al., 2007
Lutzomyia intermedia	Brazil	Rio de Janeiro	Angra dos Reis	-44.2642	-22.999	Aguiar et al., 2014
Lutzomyia intermedia	Brazil	Rio de Janeiro	Angra dos Reis	-44.3482	-23.1636	Carvalho et al., 2013
Lutzomyia intermedia	Brazil	Rio de Janeiro	Angra dos Reis	-44.3492	-23.1623	Carvalho et al., 2013
Lutzomyia intermedia	Brazil	Rio de Janeiro	Angra dos Reis	-44.3522	-23.1606	Carvalho et al., 2013
Lutzomyia intermedia	Brazil	Rio de Janeiro	Angra dos Reis	-44.1672	-23.144	Carvalho et al., 2013
Lutzomyia intermedia	Brazil	Rio de Janeiro	Angra dos Reis	-44.1714	-23.1421	Carvalho et al., 2013
Lutzomyia intermedia	Brazil	Rio de Janeiro	Angra dos Reis	-44.1699	-23.1332	Carvalho et al., 2013
Lutzomyia intermedia	Brazil	Rio de Janeiro	Angra dos Reis	-44.2055	-23.118	Carvalho et al., 2013
Lutzomyia intermedia	Brazil	Rio de Janeiro	Angra dos Reis	-44.2042	-23.1171	Carvalho et al., 2013
Lutzomyia intermedia	Brazil	Rio de Janeiro	Angra dos Reis	-44.205	-23.1142	Carvalho et al., 2013
Lutzomyia intermedia	Brazil	Rio de Janeiro	Angra dos Reis	-44.2149	-23.1033	Carvalho et al., 2013
Lutzomyia intermedia	Brazil	Rio de Janeiro	Angra dos Reis	-44.2991	-22.9747	Galati Collection
Lutzomyia intermedia	Brazil	Rio de Janeiro	Angra dos Reis	-44.3154	-23.0028	IBUT Collection
Lutzomyia intermedia	Brazil	Rio de Janeiro	Angra dos Reis	-44.3154	-23.0028	Martins et al., 1978
Lutzomyia intermedia	Brazil	Rio de Janeiro	Angra dos Reis	-44.2642	-22.999	Souza et al., 2009
Lutzomyia intermedia	Brazil	Rio de Janeiro	Angra dos Reis	-44.2247	-22.9835	Souza et al., 2009
Lutzomyia intermedia	Brazil	Rio de Janeiro	Angra dos Reis	-44.3849	-22.9417	Souza et al., 2009
Lutzomyia intermedia	Brazil	Rio de Janeiro	Araruama	-42.3333	-22.8648	CPqRR Collection
Lutzomyia intermedia	Brazil	Rio de Janeiro	Araruama	-42.3333	-22.8648	CPqRR Collection
Lutzomyia intermedia	Brazil	Rio de Janeiro	Araruama	-42.3333	-22.8648	CPqRR Collection
Lutzomyia intermedia	Brazil	Rio de Janeiro	Araruama	-42.3333	-22.8648	Martins et al., 1978
Lutzomyia intermedia	Brazil	Rio de Janeiro	Bom Jardim	-42.4257	-22.1631	Souza et al., 2003
Lutzomyia intermedia	Brazil	Rio de Janeiro	Bom Jesus do Itabapoana	-41.7245	-20.953	Rezende et al., 2009
Lutzomyia intermedia	Brazil	Rio de Janeiro	Bom Jesus do Itabapoana	-41.7321	-20.9501	Rezende et al., 2009
Lutzomyia intermedia	Brazil	Rio de Janeiro	Bom Jesus do Itabapoana	-41.7309	-20.9134	Rezende et al., 2009
Lutzomyia intermedia	Brazil	Rio de Janeiro	Bom Jesus do Itabapoana	-41.7263	-20.9	Rezende et al., 2009
Lutzomyia intermedia	Brazil	Rio de Janeiro	Cachoeiras de Macacu	-42.6531	-22.4625	Andrade-Filho et al., 2007
Lutzomyia intermedia	Brazil	Rio de Janeiro	Cantagalo	-42.3681	-21.9811	Peres-Dias et al., 2016
Lutzomyia intermedia	Brazil	Rio de Janeiro	Cardoso Moreira	-41.6168	-21.4863	IOC Collection
Lutzomyia intermedia	Brazil	Rio de Janeiro	Casimiro de Abreu	-42.3021	-22.4556	Souza et al., 2001
Lutzomyia intermedia	Brazil	Rio de Janeiro	Cordeiro	-42.3608	-22.0286	Andrade-Filho et al., 2007
Lutzomyia intermedia	Brazil	Rio de Janeiro	Duque de Caxias	-43.3121	-22.5801	CPqRR Collection
Lutzomyia intermedia	Brazil	Rio de Janeiro	Duque de Caxias	-43.3001	-22.7348	IOC Collection
Lutzomyia intermedia	Brazil	Rio de Janeiro	Itaboraí	-42.8636	-22.7568	CPqRR Collection
Lutzomyia intermedia	Brazil	Rio de Janeiro	Itaboraí	-42.8636	-22.7568	CPqRR Collection
Lutzomyia intermedia	Brazil	Rio de Janeiro	Itaboraí	-42.8636	-22.7568	Martins et al., 1978
Lutzomyia intermedia	Brazil	Rio de Janeiro	Itacurussa	-43.9083	-22.9278	Andrade-Filho et al., 2007
Lutzomyia intermedia	Brazil	Rio de Janeiro	Itaguaí	-43.8226	-22.8099	Aguiar et al., 1987
Lutzomyia intermedia	Brazil	Rio de Janeiro	Itaguaí	-43.8226	-22.8099	Aguiar et al., 1996
Lutzomyia intermedia	Brazil	Rio de Janeiro	Itaperuna	-42.1045	-21.1796	CPqRR Collection
Lutzomyia intermedia	Brazil	Rio de Janeiro	Itaperuna	-41.8803	-21.2001	Martins et al., 1978
Lutzomyia intermedia	Brazil	Rio de Janeiro	Macaé	-41.7886	-22.3845	CPqRR Collection
Lutzomyia intermedia	Brazil	Rio de Janeiro	Macaé	-41.7886	-22.3845	Martins et al., 1978
Lutzomyia intermedia	Brazil	Rio de Janeiro	Magé	-43.0385	-22.6552	CPqRR Collection
Lutzomyia intermedia	Brazil	Rio de Janeiro	Magé	-43.0385	-22.6552	CPqRR Collection
Lutzomyia intermedia	Brazil	Rio de Janeiro	Magé	-43.0385	-22.6552	CPqRR Collection
Lutzomyia intermedia	Brazil	Rio de Janeiro	Magé	-43.0385	-22.6552	Martins et al., 1978
Lutzomyia intermedia	Brazil	Rio de Janeiro	Magé	-43.0385	-22.6552	Oliveira-Neto et al., 2000
Lutzomyia intermedia	Brazil	Rio de Janeiro	Mangaratiba	-44.026	-22.961	Andrade-Filho et al., 2007
Lutzomyia intermedia	Brazil	Rio de Janeiro	Mangaratiba	-44.0035	-23.0745	Novo, 2011 & 2013
Lutzomyia intermedia	Brazil	Rio de Janeiro	Mangaratiba	-43.9535	-23.0486	Novo, 2011 & 2013
Lutzomyia intermedia	Brazil	Rio de Janeiro	Mangaratiba	-43.9569	-23.043	Novo, 2011 & 2013
Lutzomyia intermedia	Brazil	Rio de Janeiro	Mangaratiba	-44.0035	-23.0745	Souza et al., 2014
Lutzomyia intermedia	Brazil	Rio de Janeiro	Maricá	-43.0167	-22.9692	Rodrigues et al., 2013
Lutzomyia intermedia	Brazil	Rio de Janeiro	Mesquita	-43.4387	-22.7834	Afonso et al., 2005
Lutzomyia intermedia	Brazil	Rio de Janeiro	Mesquita	-43.4387	-22.7834	Meneses et al., 2002
Lutzomyia intermedia	Brazil	Rio de Janeiro	Mesquita	-43.4387	-22.7834	Oliveira-Neto et al., 2000
Lutzomyia intermedia	Brazil	Rio de Janeiro	Muriqui	-44.0333	-22.95	Andrade-Filho et al., 2007
Lutzomyia intermedia	Brazil	Rio de Janeiro	Niterói	-43.1142	-22.8866	IEC Collection
Lutzomyia intermedia	Brazil	Rio de Janeiro	Niterói	-43.0276	-22.9722	Rodrigues et al., 2013
Lutzomyia intermedia	Brazil	Rio de Janeiro	Nova Iguaçu	-43.4593	-22.7648	CPqRR Collection
Lutzomyia intermedia	Brazil	Rio de Janeiro	Nova Iguaçu	-43.4593	-22.7648	CPqRR Collection
Lutzomyia intermedia	Brazil	Rio de Janeiro	Nova Iguaçu	-43.4593	-22.7648	Martins et al., 1978
Lutzomyia intermedia	Brazil	Rio de Janeiro	Nova Iguaçu	-43.54	-22.7836	Pita-Pereira et al., 2005
Lutzomyia intermedia	Brazil	Rio de Janeiro	Paraty	-44.733	-23.218	Aguiar et al., 1993
Lutzomyia intermedia	Brazil	Rio de Janeiro	Paraty	-44.5488	-23.2756	Moutinho et al., 2010
Lutzomyia intermedia	Brazil	Rio de Janeiro	Paraty	-44.6122	-23.254	Moutinho et al., 2010
Lutzomyia intermedia	Brazil	Rio de Janeiro	Paraty	-44.7465	-23.2335	Moutinho et al., 2010
Lutzomyia intermedia	Brazil	Rio de Janeiro	Paraty	-44.716	-23.225	Moutinho et al., 2010
Lutzomyia intermedia	Brazil	Rio de Janeiro	Paraty	-44.7252	-23.2168	Moutinho et al., 2010
Lutzomyia intermedia	Brazil	Rio de Janeiro	Paraty	-44.7123	-23.1776	Moutinho et al., 2010
Lutzomyia intermedia	Brazil	Rio de Janeiro	Paraty	-44.6872	-23.0473	Moutinho et al., 2010
Lutzomyia intermedia	Brazil	Rio de Janeiro	Paraty	-44.691	-23.0724	Vieira et al., 2015
Lutzomyia intermedia	Brazil	Rio de Janeiro	Paraty	-44.703	-23.1008	Vieira, 2014
Lutzomyia intermedia	Brazil	Rio de Janeiro	Paraty	-44.6149	-23.0289	Vieira, 2014
Lutzomyia intermedia	Brazil	Rio de Janeiro	Petrópolis	-43.1778	-22.5149	CPqRR Collection
Lutzomyia intermedia	Brazil	Rio de Janeiro	Petrópolis	-43.1778	-22.5149	IOC Collection
Lutzomyia intermedia	Brazil	Rio de Janeiro	Petrópolis	-43.1778	-22.5149	Martins et al., 1978
Lutzomyia intermedia	Brazil	Rio de Janeiro	Petrópolis	-43.0555	-22.2222	Souza et al., 2002
Lutzomyia intermedia	Brazil	Rio de Janeiro	Petrópolis	-43.0555	-22.2222	Souza et al., 2005
Lutzomyia intermedia	Brazil	Rio de Janeiro	Petrópolis	-43.0555	-22.2222	Souza et al., 2005
Lutzomyia intermedia	Brazil	Rio de Janeiro	Rio Bonito	-42.6291	-22.7142	CPqRR Collection
Lutzomyia intermedia	Brazil	Rio de Janeiro	Rio Bonito	-42.6291	-22.7142	CPqRR Collection
Lutzomyia intermedia	Brazil	Rio de Janeiro	Rio Bonito	-42.6291	-22.7142	CPqRR Collection
Lutzomyia intermedia	Brazil	Rio de Janeiro	Rio Bonito	-42.6291	-22.7142	CPqRR Collection
Lutzomyia intermedia	Brazil	Rio de Janeiro	Rio Bonito	-42.6291	-22.7142	CPqRR Collection
Lutzomyia intermedia	Brazil	Rio de Janeiro	Rio Bonito	-42.6291	-22.7142	IOC Collection
Lutzomyia intermedia	Brazil	Rio de Janeiro	Rio Bonito	-42.6291	-22.7142	IOC Collection
Lutzomyia intermedia	Brazil	Rio de Janeiro	Rio Bonito	-42.6291	-22.7142	Martins et al., 1978
Lutzomyia intermedia	Brazil	Rio de Janeiro	Rio de Janeiro	-43.4268	-22.9685	CPqRR Collection
Lutzomyia intermedia	Brazil	Rio de Janeiro	Rio de Janeiro	-43.4308	-22.9262	CPqRR Collection
Lutzomyia intermedia	Brazil	Rio de Janeiro	Rio de Janeiro	-43.4308	-22.9262	CPqRR Collection
Lutzomyia intermedia	Brazil	Rio de Janeiro	Rio de Janeiro	-43.4308	-22.9262	CPqRR Collection
Lutzomyia intermedia	Brazil	Rio de Janeiro	Rio de Janeiro	-43.5648	-23.0655	IEC Collection
Lutzomyia intermedia	Brazil	Rio de Janeiro	Rio de Janeiro	-43.4308	-22.9262	IEC Collection
Lutzomyia intermedia	Brazil	Rio de Janeiro	Rio de Janeiro	-43.4308	-22.9262	IOC Collection
Lutzomyia intermedia	Brazil	Rio de Janeiro	Rio de Janeiro	-43.4308	-22.9262	Martins et al., 1978
Lutzomyia intermedia	Brazil	Rio de Janeiro	Rio de Janeiro	-43.4073	-22.9388	Souza et al., 2015
Lutzomyia intermedia	Brazil	Rio de Janeiro	Rio de Janeiro	-43.5648	-23.0655	Cabrera et al., 2003
Lutzomyia intermedia	Brazil	Rio de Janeiro	Rio de Janeiro	-43.4073	-22.9388	Gouveia et al., 2012
Lutzomyia intermedia	Brazil	Rio de Janeiro	Rio de Janeiro	-43.4268	-22.9685	Lima et al., 1988
Lutzomyia intermedia	Brazil	Rio de Janeiro	Rio de Janeiro	-43.5567	-22.9374	Oliveira-Neto et al., 2000
Lutzomyia intermedia	Brazil	Rio de Janeiro	Rio de Janeiro	-43.4348	-22.8974	Oliveira-Neto et al., 2000
Lutzomyia intermedia	Brazil	Rio de Janeiro	Rio de Janeiro	-43.4713	-22.8862	Oliveira-Neto et al., 2000
Lutzomyia intermedia	Brazil	Rio de Janeiro	Rio de Janeiro	-43.4073	-22.9388	Pita-Pereira et al., 2005
Lutzomyia intermedia	Brazil	Rio de Janeiro	Rio de Janeiro	-43.4308	-22.9262	Pita-Pereira et al., 2005
Lutzomyia intermedia	Brazil	Rio de Janeiro	Rio de Janeiro	-43.5158	-22.9126	Pita-Pereira et al., 2005
Lutzomyia intermedia	Brazil	Rio de Janeiro	Rio de Janeiro	-43.4904	-22.9712	Rangel et al., 1984
Lutzomyia intermedia	Brazil	Rio de Janeiro	Rio de Janeiro	-43.4904	-22.9712	Rangel et al., 1986
Lutzomyia intermedia	Brazil	Rio de Janeiro	Rio de Janeiro	-43.4987	-22.9144	Souza et al., 1981
Lutzomyia intermedia	Brazil	Rio de Janeiro	Rio de Janeiro	-43.5648	-23.0655	Souza et al., 2003
Lutzomyia intermedia	Brazil	Rio de Janeiro	Rio de Janeiro	-43.5238	-23.0454	Souza et al., 2003
Lutzomyia intermedia	Brazil	Rio de Janeiro	Rio de Janeiro	-43.5379	-23.0074	Souza et al., 2003
Lutzomyia intermedia	Brazil	Rio de Janeiro	Rio de Janeiro	-43.5115	-23.0009	Souza et al., 2003
Lutzomyia intermedia	Brazil	Rio de Janeiro	Rio de Janeiro	-43.4578	-22.9817	Souza et al., 2003
Lutzomyia intermedia	Brazil	Rio de Janeiro	Rio de Janeiro	-43.4904	-22.9712	Souza et al., 2003
Lutzomyia intermedia	Brazil	Rio de Janeiro	Rio de Janeiro	-43.4268	-22.9685	Souza et al., 2003
Lutzomyia intermedia	Brazil	Rio de Janeiro	Rio de Janeiro	-43.5726	-22.966	Souza et al., 2003
Lutzomyia intermedia	Brazil	Rio de Janeiro	Rio de Janeiro	-43.4073	-22.9388	Souza et al., 2003
Lutzomyia intermedia	Brazil	Rio de Janeiro	Rio de Janeiro	-43.5567	-22.9374	Souza et al., 2003
Lutzomyia intermedia	Brazil	Rio de Janeiro	Rio de Janeiro	-43.4308	-22.9262	Souza et al., 2003
Lutzomyia intermedia	Brazil	Rio de Janeiro	Rio de Janeiro	-43.4178	-22.9094	Souza et al., 2003
Lutzomyia intermedia	Brazil	Rio de Janeiro	Rio de Janeiro	-43.444	-22.9015	Souza et al., 2003
Lutzomyia intermedia	Brazil	Rio de Janeiro	Rio de Janeiro	-43.4348	-22.8974	Souza et al., 2003
Lutzomyia intermedia	Brazil	Rio de Janeiro	Rio de Janeiro	-43.5288	-22.894	Souza et al., 2003
Lutzomyia intermedia	Brazil	Rio de Janeiro	Rio de Janeiro	-43.4713	-22.8862	Souza et al., 2003
Lutzomyia intermedia	Brazil	Rio de Janeiro	Rio de Janeiro	-43.4965	-22.8349	Souza et al., 2003
Lutzomyia intermedia	Brazil	Rio de Janeiro	Saquarema	-42.4908	-22.8539	Brazil et al., 2011
Lutzomyia intermedia	Brazil	Rio de Janeiro	Seropédica	-43.7152	-22.7529	Cardoso et al., 2009
Lutzomyia intermedia	Brazil	Rio de Janeiro	Silva Jardim	-42.2692	-22.5071	Souza et al., 2001
Lutzomyia intermedia	Brazil	Rio de Janeiro	Teresópolis	-42.9656	-22.4122	CPqRR Collection
Lutzomyia intermedia	Brazil	Rio de Janeiro	Valença	-43.7068	-22.2459	CPqRR Collection
Lutzomyia intermedia	Brazil	Rio de Janeiro	Valença	-43.7068	-22.2459	Martins et al., 1978
Lutzomyia intermedia	Brazil	Rio de Janeiro	Vassouras	-43.6614	-22.4073	CPqRR Collection
Lutzomyia intermedia	Brazil	Rio de Janeiro	Vassouras	-43.6614	-22.4073	Martins et al., 1978
Lutzomyia intermedia	Brazil	Rio de Janeiro	Bom Jesus do Itabapoana	-41.7321	-20.9501	Rezende et al., 2009
Lutzomyia intermedia	Brazil	Rio Grande do Norte	Coronel João Pessoa	-38.4324	-6.25894	Ximenes et al., 2000
Lutzomyia intermedia	Brazil	Rio Grande do Norte	Dr Severiano	-38.376	-6.095	Andrade-Filho et al., 2007
Lutzomyia intermedia	Brazil	Rio Grande do Norte	Nísia Floresta	-35.1856	-6.08651	Pinheiro et al., 2016
Lutzomyia intermedia	Brazil	Rio Grande do Norte	Parnamirim	-35.1865	-5.92815	Pinheiro et al., 2013
Lutzomyia intermedia	Brazil	São Paulo	Bananal	-44.32	-22.68	CPqRR Collection
Lutzomyia intermedia	Brazil	São Paulo	Barra do Turvo	-48.5045	-24.7546	Galati Collection
Lutzomyia intermedia	Brazil	São Paulo	Barra do Turvo	-48.5045	-24.7546	Galati Collection
Lutzomyia intermedia	Brazil	São Paulo	Barra do Turvo	-48.5045	-24.7546	Galati Collection
Lutzomyia intermedia	Brazil	São Paulo	Barra do Turvo	-48.5045	-24.7546	Galati Collection
Lutzomyia intermedia	Brazil	São Paulo	Caraguatatuba	-45.424	-23.6254	Condino, 2007
Lutzomyia intermedia	Brazil	São Paulo	Caraguatatuba	-45.424	-23.6254	Galati Collection
Lutzomyia intermedia	Brazil	São Paulo	Caraguatatuba	-45.424	-23.6254	Martins et al., 1978
Lutzomyia intermedia	Brazil	São Paulo	Eldorado	-48.1076	-24.5257	Galati Collection
Lutzomyia intermedia	Brazil	São Paulo	Eldorado	-48.1076	-24.5257	Galati Collection
Lutzomyia intermedia	Brazil	São Paulo	Eldorado	-48.1076	-24.5257	Galati Collection
Lutzomyia intermedia	Brazil	São Paulo	Ilhabela	-45.3596	-23.819	Condino, 2007
Lutzomyia intermedia	Brazil	São Paulo	Ilhabela	-45.2906	-23.8528	Galati Collection
Lutzomyia intermedia	Brazil	São Paulo	Ilhabela	-45.2906	-23.8528	Galati Collection
Lutzomyia intermedia	Brazil	São Paulo	Iporanga	-48.5934	-24.5852	CPqRR Collection
Lutzomyia intermedia	Brazil	São Paulo	Iporanga	-48.5934	-24.5852	CPqRR Collection
Lutzomyia intermedia	Brazil	São Paulo	Iporanga	-48.5978	-24.5857	Galati Collection
Lutzomyia intermedia	Brazil	São Paulo	Iporanga	-48.5934	-24.5852	Galati Collection
Lutzomyia intermedia	Brazil	São Paulo	Iporanga	-48.5934	-24.5852	Galati Collection
Lutzomyia intermedia	Brazil	São Paulo	Iporanga	-48.672	-24.5513	Galati Collection
Lutzomyia intermedia	Brazil	São Paulo	Iporanga	-48.6978	-24.5336	Galati Collection
Lutzomyia intermedia	Brazil	São Paulo	Iporanga	-48.6978	-24.5336	Galati Collection
Lutzomyia intermedia	Brazil	São Paulo	Iporanga	-48.6978	-24.5336	Galati Collection
Lutzomyia intermedia	Brazil	São Paulo	Iporanga	-48.4119	-24.2694	Galati Collection
Lutzomyia intermedia	Brazil	São Paulo	Iporanga	-48.4119	-24.2694	Galati Collection
Lutzomyia intermedia	Brazil	São Paulo	Iporanga	-48.4119	-24.2694	Galati Collection
Lutzomyia intermedia	Brazil	São Paulo	Iporanga	-48.4119	-24.2694	Galati Collection
Lutzomyia intermedia	Brazil	São Paulo	Iporanga	-48.4119	-24.2694	Galati Collection
Lutzomyia intermedia	Brazil	São Paulo	Iporanga	-48.4119	-24.2694	Galati Collection
Lutzomyia intermedia	Brazil	São Paulo	Iporanga	-48.4119	-24.2694	Galati Collection
Lutzomyia intermedia	Brazil	São Paulo	Iporanga	-48.6457	-24.5711	Galati et al., 2009
Lutzomyia intermedia	Brazil	São Paulo	Iporanga	-48.676	-24.5511	Marassá et al., 2013
Lutzomyia intermedia	Brazil	São Paulo	Iporanga	-48.6712	-24.5503	Marassá et al., 2013
Lutzomyia intermedia	Brazil	São Paulo	Itariri	-47.1744	-24.2901	Galati Collection
Lutzomyia intermedia	Brazil	São Paulo	Itariri	-47.1744	-24.2901	Galati Collection
Lutzomyia intermedia	Brazil	São Paulo	Itariri	-47.1744	-24.2901	Galati Collection
Lutzomyia intermedia	Brazil	São Paulo	Jacareí	-45.9684	-23.2984	Galati Collection
Lutzomyia intermedia	Brazil	São Paulo	Juquiá	-47.635	-24.3191	Galati Collection
Lutzomyia intermedia	Brazil	São Paulo	Mogi Mirim	-46.951	-22.4323	Casanova, 2001
Lutzomyia intermedia	Brazil	São Paulo	Pariquera-Açu	-47.818	-24.7347	Galati Collection
Lutzomyia intermedia	Brazil	São Paulo	Pariquera-Açu	-47.8777	-24.7201	Galati Collection
Lutzomyia intermedia	Brazil	São Paulo	Pariquera-Açu	-47.8777	-24.7201	Gomes & Galati, 1987
Lutzomyia intermedia	Brazil	São Paulo	Pariquera-Açu	-47.8777	-24.7201	Gomes et al., 1980
Lutzomyia intermedia	Brazil	São Paulo	Pedro de Toledo	-47.2358	-24.2768	Galati Collection
Lutzomyia intermedia	Brazil	São Paulo	Pedro de Toledo	-47.2358	-24.2768	Galati Collection
Lutzomyia intermedia	Brazil	São Paulo	Pedro de Toledo	-47.2358	-24.2768	Galati Collection
Lutzomyia intermedia	Brazil	São Paulo	Pedro de Toledo	-47.2358	-24.2768	Silva & Gomes, 2001
Lutzomyia intermedia	Brazil	São Paulo	São Sebastião	-45.4283	-23.7133	Brito et al., 2002
Lutzomyia intermedia	Brazil	São Paulo	São Sebastião	-45.4027	-23.8052	Condino, 2007
Lutzomyia intermedia	Brazil	São Paulo	São Sebastião	-45.438	-23.8217	CPqRR Collection
Lutzomyia intermedia	Brazil	São Paulo	Taubaté	-45.5553	-23.0264	Andrade-Filho et al., 2007
Lutzomyia intermedia	Brazil	São Paulo	Ubatuba	-45.0801	-23.4359	Condino, 2007
Lutzomyia intermedia	Brazil	São Paulo	Ubatuba	-45.0665	-23.5456	Galati Collection
Lutzomyia intermedia	Brazil	São Paulo	Ubatuba	-45.0665	-23.5456	Galati Collection
Lutzomyia intermedia	Brazil	São Paulo	Ubatuba	-44.7831	-23.3685	Galati Collection
Lutzomyia intermedia	Brazil	Tocantins	Guaraí	-48.5069	-8.82356	Vilela et al., 2013
Lutzomyia intermedia	Brazil	Tocantins	Guaraí	-48.4164	-8.66036	Vilela et al., 2013
Lutzomyia intermedia	Brazil	Tocantins	Porto Nacional	-48.4691	-10.7507	Vilela et al., 2011
Lutzomyia neivai	Argentina	Catamarca	Ali Jilan	-65.4917	-28.15	Salomón et al., 2006b
Lutzomyia neivai	Argentina	Catamarca	Bañado de Ovanta	-65.3177	-28.1078	Salomón et al., 2006b
Lutzomyia neivai	Argentina	Chaco	Margarita Belén	-58.8417	-27.175	Rosa et al., 2010
Lutzomyia neivai	Argentina	Chaco	Margarita Belén	-58.8417	-27.175	Szelag et al., 2014
Lutzomyia neivai	Argentina	Chaco	Misión Nueva Pompeya	-61.5083	-24.925	Rosa et al., 2010
Lutzomyia neivai	Argentina	Chaco	Misión Nueva Pompeya	-61.3583	-24.975	Rosa et al., 2012
Lutzomyia neivai	Argentina	Chaco	Misión Nueva Pompeya	-61.375	-24.9083	Rosa et al., 2012
Lutzomyia neivai	Argentina	Chaco	Monte Alto	-58.9142	-27.445	Salomón et al., 2008b
Lutzomyia neivai	Argentina	Chaco	Nueva Pompeya	-61.5003	-24.9325	Salomón et al., 2008b
Lutzomyia neivai	Argentina	Chaco	Resistencia	-58.9083	-27.4417	CPqRR Collection
Lutzomyia neivai	Argentina	Chaco	Resistencia	-58.9083	-27.4417	Rosa et al., 2010
Lutzomyia neivai	Argentina	Chaco	Resistencia	-58.9083	-27.4417	Szelag et al., 2014
Lutzomyia neivai	Argentina	Corrientes	Bella Vista	-59.0367	-28.4972	Salomón et al., 2006c
Lutzomyia neivai	Argentina	Corrientes	Bella Vista	-59.0391	-28.4956	Salomón et al., 2006c
Lutzomyia neivai	Argentina	Corrientes	Bella Vista	-59.0386	-28.495	Salomón et al., 2006c
Lutzomyia neivai	Argentina	Corrientes	Bella Vista	-59.0353	-28.4892	Salomón et al., 2006c
Lutzomyia neivai	Argentina	Corrientes	Bella Vista	-59.0325	-28.4869	Salomón et al., 2006c
Lutzomyia neivai	Argentina	Corrientes	Bella Vista	-59.0008	-28.4506	Salomón et al., 2006c
Lutzomyia neivai	Argentina	Corrientes	Ita-Ibaté	-57.3384	-27.428	Salomón et al., 2002b
Lutzomyia neivai	Argentina	Corrientes	Ituzaingó	-56.6791	-27.5862	Salomón et al., 2002b
Lutzomyia neivai	Argentina	Corrientes	Santa Tecla	-56.3818	-27.6135	Salomón et al., 2002b
Lutzomyia neivai	Argentina	Corrientes	Villa Olivari	-56.9067	-27.633	Salomón et al., 2002b
Lutzomyia neivai	Argentina	Formosa	Clorinda	-57.7236	-25.2767	Salomón et al., 2009b
Lutzomyia neivai	Argentina	Formosa	Clorinda	-57.7291	-25.2731	Salomón et al., 2009b
Lutzomyia neivai	Argentina	Formosa	Clorinda city	-57.725	-25.2916	Salomón & Orellano, 2005
Lutzomyia neivai	Argentina	Formosa	Laguna Blanca	-58.2406	-25.1406	Salomón et al., 2008b
Lutzomyia neivai	Argentina	Formosa	Laguna Blanca	-58.2433	-25.1406	Salomón et al., 2009b
Lutzomyia neivai	Argentina	Formosa	Laguna Blanca	-58.2386	-25.1338	Salomón et al., 2009b
Lutzomyia neivai	Argentina	Formosa	Laguna Naineck	-58.12	-25.2147	Salomón et al., 2008b
Lutzomyia neivai	Argentina	Formosa	Laguna Naineck	-58.1201	-25.2162	Salomón et al., 2009b
Lutzomyia neivai	Argentina	Formosa	Las Lomitas	-60.8408	-25.0206	Salomón et al., 2002a
Lutzomyia neivai	Argentina	Formosa	Las Lomitas	-60.5869	-24.7083	Salomón et al., 2002a
Lutzomyia neivai	Argentina	Formosa	Las Lomitas	-60.6083	-24.675	Salomón et al., 2002a
Lutzomyia neivai	Argentina	Formosa	Las Lomitas	-60.8672	-25.02	Salomón et al., 2006a
Lutzomyia neivai	Argentina	Formosa	Las Lomitas	-60.8408	-25.0206	Salomón et al., 2006a
Lutzomyia neivai	Argentina	Formosa	Las Lomitas	-60.8408	-25.0206	Salomón et al., 2006a
Lutzomyia neivai	Argentina	Formosa	Las Lomitas	-60.5894	-24.6875	Salomón et al., 2006a
Lutzomyia neivai	Argentina	Formosa	Puerto Pilcomayo	-57.6519	-25.3701	Salomón & Orellano, 2005
Lutzomyia neivai	Argentina	Misiones	Andrecito	-54.0498	-25.6754	Salomón et al., 2002b
Lutzomyia neivai	Argentina	Misiones	Candelaria	-55.7359	-27.457	Salomón et al., 2002b
Lutzomyia neivai	Argentina	Misiones	Candelaria	-55.8031	-27.4617	Salomón et al., 2008c
Lutzomyia neivai	Argentina	Misiones	Corpus	-55.5085	-27.1229	Salomón et al., 2002b
Lutzomyia neivai	Argentina	Misiones	Iguazu	-54.6223	-26.0239	Salomón et al., 2006d
Lutzomyia neivai	Argentina	Misiones	Martires	-55.4083	-27.4416	Salomón et al., 2008c
Lutzomyia neivai	Argentina	Misiones	Mártires	-55.9306	-27.4054	Salomón et al., 2002b
Lutzomyia neivai	Argentina	Misiones	Montecarlo	-54.7764	-26.5705	Salomón et al., 2002b
Lutzomyia neivai	Argentina	Misiones	Posadas	-55.918	-27.3822	Fernandez et al., 2010
Lutzomyia neivai	Argentina	Misiones	Puerto Iguazú	-54.5612	-25.6062	CPqRR Collection
Lutzomyia neivai	Argentina	Misiones	Puerto Iguazú	-54.5917	-25.725	Fernandez et al., 2012
Lutzomyia neivai	Argentina	Misiones	Puerto Iguazú	-54.5917	-25.725	Moya et al., 2015
Lutzomyia neivai	Argentina	Misiones	Puerto Iguazú	-54.5569	-25.66	Salomón et al., 2009a
Lutzomyia neivai	Argentina	Misiones	Puerto Iguazú	-54.5597	-25.6486	Salomón et al., 2009a
Lutzomyia neivai	Argentina	Misiones	Zaiman	-55.8852	-27.4196	Salomón et al., 2002b
Lutzomyia neivai	Argentina	Salta	El Oculto	-64.533	-23.1	Cordoba-Lanus et al., 2006
Lutzomyia neivai	Argentina	Salta	Embarcacion	-64.094	-23.2152	Salomón et al., 2004
Lutzomyia neivai	Argentina	Salta	General José de San Martín	-63.793	-22.5166	Bravo et al., 2013
Lutzomyia neivai	Argentina	Salta	Mosconi	-63.8049	-22.5989	Salomón et al., 2004
Lutzomyia neivai	Argentina	Salta	Orán	-64.45	-23.0883	Quintana et al., 2010
Lutzomyia neivai	Argentina	Salta	Orán	-64.3093	-23.1574	Salomón et al., 2008a
Lutzomyia neivai	Argentina	Salta	Orán	-64.3209	-23.1536	Salomón et al., 2008a
Lutzomyia neivai	Argentina	Salta	Orán	-64.2984	-23.1415	Salomón et al., 2008a
Lutzomyia neivai	Argentina	Salta	Orán	-64.3249	-23.1316	Salomón et al., 2008a
Lutzomyia neivai	Argentina	Salta	Orán	-64.3005	-23.1307	Salomón et al., 2008a
Lutzomyia neivai	Argentina	Salta	Orán	-64.3055	-23.1246	Salomón et al., 2008a
Lutzomyia neivai	Argentina	Salta	Orán	-64.3232	-23.1166	Salomón et al., 2008a
Lutzomyia neivai	Argentina	Salta	Pichanal	-64.2254	-23.3279	Salomón et al., 2004
Lutzomyia neivai	Argentina	Salta	Piquirenda	-63.7958	-22.3939	Salomón et al., 2008b
Lutzomyia neivai	Argentina	Salta	Tartagal km 18	-63.6553	-22.4706	Salomón et al., 2008b
Lutzomyia neivai	Argentina	Salta	Tartagal km 6	-63.7906	-22.4678	Salomón et al., 2008b
Lutzomyia neivai	Argentina	Santiago del Estero	Camino de la Costa	-64.1947	-27.8475	Salomón et al., 2008b
Lutzomyia neivai	Argentina	Santiago del Estero	La Banda	-64.225	-27.7416	Salomón et al., 2008b
Lutzomyia neivai	Argentina	Santiago del Estero	La Banda	-64.2498	-27.7503	Salomón et al., 2010
Lutzomyia neivai	Argentina	Santiago del Estero	La Banda	-64.2611	-27.734	Salomón et al., 2010
Lutzomyia neivai	Argentina	Santiago del Estero	Nueva Esperanza	-64.2481	-26.1983	Salomón et al., 2008b
Lutzomyia neivai	Argentina	Tucumán	7 de Abril	-64.5025	-26.2869	Salomón et al., 2008b
Lutzomyia neivai	Argentina	Tucumán	El Guayal	-65.203	-26.831	Cordoba-Lanus et al., 2006
Lutzomyia neivai	Argentina	Tucumán	El Molino	-65.203	-26.831	Cordoba-Lanus et al., 2006
Lutzomyia neivai	Argentina	Tucumán	Iltico	-65.203	-26.831	Cordoba-Lanus et al., 2006
Lutzomyia neivai	Argentina	Tucumán	Juan Bautista Alberdi	-65.6564	-27.6369	Salomón et al., 2006b
Lutzomyia neivai	Argentina	Tucumán	Juan Bautista Alberdi	-65.6539	-27.6331	Salomón et al., 2006b
Lutzomyia neivai	Argentina	Tucumán	Juan Bautista Alberdi	-65.6753	-27.6286	Salomón et al., 2006b
Lutzomyia neivai	Argentina	Tucumán	Juan Bautista Alberdi	-65.6058	-27.6228	Salomón et al., 2006b
Lutzomyia neivai	Argentina	Tucumán	Juan Bautista Alberdi	-65.6	-27.6228	Salomón et al., 2006b
Lutzomyia neivai	Argentina	Tucumán	Juan Bautista Alberdi	-65.6914	-27.6206	Salomón et al., 2006b
Lutzomyia neivai	Argentina	Tucumán	Juan Bautista Alberdi	-65.6233	-27.5967	Salomón et al., 2006b
Lutzomyia neivai	Argentina	Tucumán	Juan Bautista Alberdi	-65.6181	-27.5542	Salomón et al., 2006b
Lutzomyia neivai	Argentina	Tucumán	Juan Bautista Alberdi	-65.615	-27.5431	Salomón et al., 2006b
Lutzomyia neivai	Argentina	Tucumán	Juan Bautista Alberdi	-65.6282	-27.6301	Salomón et al., 2006d
Lutzomyia neivai	Argentina	Tucumán	Monteros	-65.611	-27.2225	Fuenzalida et al., 2011
Lutzomyia neivai	Argentina	Tucumán	Monteros y Simoca	-65.4404	-27.2808	Salomón et al., 2006d
Lutzomyia neivai	Argentina	Tucumán	Yánima	-65.203	-26.831	Cordoba-Lanus et al., 2006
Lutzomyia neivai	Argentina	Tucumán		-65.1987	-26.624	Cordoba-Lanus et al., 2006
Lutzomyia neivai	Bolivia	Tarija		-64.6417	-22.1918	Marcondes et al., 1998
Lutzomyia neivai	Brazil	Espírito Santo	Pancas	-40.7586	-19.2289	CPqRR Collection
Lutzomyia neivai	Brazil	Goiás	Corumbaíba	-48.564	-18.144	CPqRR Collection
Lutzomyia neivai	Brazil	Goiás	Corumbaíba	-48.564	-18.144	Martins et al., 1978
Lutzomyia neivai	Brazil	Goiás	Itumbiara	-49.2197	-18.4102	CPqRR Collection
Lutzomyia neivai	Brazil	Goiás	Itumbiara	-49.2197	-18.4102	CPqRR Collection
Lutzomyia neivai	Brazil	Goiás	Itumbiara	-49.2197	-18.4102	Martins et al., 1978
Lutzomyia neivai	Brazil	Goiás	Santa Helena de Goiás	-50.5969	-17.8136	CPqRR Collection
Lutzomyia neivai	Brazil	Goiás	Santa Helena de Goiás	-50.5969	-17.8136	CPqRR Collection
Lutzomyia neivai	Brazil	Mato Grosso do Sul	Bataguassu	-52.2669	-21.7411	Gomes et al., 2012
Lutzomyia neivai	Brazil	Mato Grosso do Sul	Bataguassu	-52.423	-21.7224	Martins et al., 1978
Lutzomyia neivai	Brazil	Mato Grosso do Sul	Bonito	-56.0952	-20.7623	Brilhante et al., 2015
Lutzomyia neivai	Brazil	Mato Grosso do Sul	Naviraí	-54.1906	-23.065	Almeida et al., 2013
Lutzomyia neivai	Brazil	Mato Grosso do Sul	Nova Andradina	-53.343	-22.2333	Almeida et al., 2013
Lutzomyia neivai	Brazil	Mato Grosso do Sul	Novo Horizonte do Sul	-53.8558	-22.6531	Almeida et al., 2013
Lutzomyia neivai	Brazil	Mato Grosso do Sul	Rio Verde de Mato Grosso	-54.8442	-18.9181	Almeida et al., 2013
Lutzomyia neivai	Brazil	Minas Gerais	Alfenas	-45.9496	-21.4253	CPqRR Collection
Lutzomyia neivai	Brazil	Minas Gerais	Alfenas	-45.9496	-21.4253	Martins et al., 1978
Lutzomyia neivai	Brazil	Minas Gerais	Arinos	-46.1056	-15.9169	Andrade-Filho et al., 2007
Lutzomyia neivai	Brazil	Minas Gerais	Bambuí	-45.9795	-20.017	CPqRR Collection
Lutzomyia neivai	Brazil	Minas Gerais	Bambuí	-45.9795	-20.017	CPqRR Collection
Lutzomyia neivai	Brazil	Minas Gerais	Bambuí	-45.9795	-20.017	Martins et al., 1978
Lutzomyia neivai	Brazil	Minas Gerais	Betim	-44.2025	-19.9692	CPqRR Collection
Lutzomyia neivai	Brazil	Minas Gerais	Betim	-44.2025	-19.9692	Martins et al., 1978
Lutzomyia neivai	Brazil	Minas Gerais	Conceição da Aparecida	-46.1577	-21.0556	Loiola et al., 2007
Lutzomyia neivai	Brazil	Minas Gerais	Conceição do Rio Verde	-45.087	-21.881	CPqRR Collection
Lutzomyia neivai	Brazil	Minas Gerais	Conceição do Rio Verde	-45.087	-21.881	Martins et al., 1978
Lutzomyia neivai	Brazil	Minas Gerais	Coração de Jesus	-44.365	-16.6853	Andrade-Filho et al., 2007
Lutzomyia neivai	Brazil	Minas Gerais	Corinto	-44.4518	-18.3644	CPqRR Collection
Lutzomyia neivai	Brazil	Minas Gerais	Corinto	-44.4518	-18.3644	CPqRR Collection
Lutzomyia neivai	Brazil	Minas Gerais	Corinto	-44.4518	-18.3644	CPqRR Collection
Lutzomyia neivai	Brazil	Minas Gerais	Corinto	-44.4518	-18.3644	CPqRR Collection
Lutzomyia neivai	Brazil	Minas Gerais	Corinto	-44.4518	-18.3644	CPqRR Collection
Lutzomyia neivai	Brazil	Minas Gerais	Corinto	-44.541	-17.9718	Saraiva et al., 2008
Lutzomyia neivai	Brazil	Minas Gerais	Divinópolis	-44.8839	-20.1389	CPqRR Collection
Lutzomyia neivai	Brazil	Minas Gerais	Divinópolis	-44.8839	-20.1389	CPqRR Collection
Lutzomyia neivai	Brazil	Minas Gerais	Divinópolis	-44.8839	-20.1389	CPqRR Collection
Lutzomyia neivai	Brazil	Minas Gerais	Divinópolis	-44.8416	-20.1106	CPqRR Collection
Lutzomyia neivai	Brazil	Minas Gerais	Divinópolis	-44.8416	-20.1106	Margonari et al., 2010
Lutzomyia neivai	Brazil	Minas Gerais	Divinópolis	-44.8881	-20.1392	Nascimento et al., 2013
Lutzomyia neivai	Brazil	Minas Gerais	Divinópolis	-44.8881	-20.1392	Nascimento et al., 2013
Lutzomyia neivai	Brazil	Minas Gerais	Esmeraldas	-44.1814	-19.807	CPqRR Collection
Lutzomyia neivai	Brazil	Minas Gerais	Esmeraldas	-44.1814	-19.807	CPqRR Collection
Lutzomyia neivai	Brazil	Minas Gerais	Esmeraldas	-44.1814	-19.807	Martins et al., 1978
Lutzomyia neivai	Brazil	Minas Gerais	João Pinheiro	-46.1725	-17.7425	Andrade-Filho et al., 2007
Lutzomyia neivai	Brazil	Minas Gerais	Lagoa Santa and Pedro Leopoldo	-43.9453	-19.5425	Saraiva et al., 2015
Lutzomyia neivai	Brazil	Minas Gerais	Lassance	-44.6509	-17.9944	Carvalho et al., 2013
Lutzomyia neivai	Brazil	Minas Gerais	Lassance	-44.5775	-17.8867	CPqRR Collection
Lutzomyia neivai	Brazil	Minas Gerais	Lassance	-44.5775	-17.8867	CPqRR Collection
Lutzomyia neivai	Brazil	Minas Gerais	Lassance	-44.5775	-17.8867	CPqRR Collection
Lutzomyia neivai	Brazil	Minas Gerais	Lassance	-44.5775	-17.8867	CPqRR Collection
Lutzomyia neivai	Brazil	Minas Gerais	Lassance	-44.5336	-17.9672	Saraiva et al., 2008
Lutzomyia neivai	Brazil	Minas Gerais	Leandro Ferreira	-45.0252	-19.7179	Galati Collection
Lutzomyia neivai	Brazil	Minas Gerais	Leandro Ferreira	-45.0252	-19.7179	Galati Collection
Lutzomyia neivai	Brazil	Minas Gerais	Paracatu	-46.8714	-17.2169	CPqRR Collection
Lutzomyia neivai	Brazil	Minas Gerais	Paracatu	-46.8714	-17.2169	Dias et al., 2011
Lutzomyia neivai	Brazil	Minas Gerais	Paracatu	-46.8714	-17.2169	Martins et al., 1978
Lutzomyia neivai	Brazil	Minas Gerais	Passos	-46.6133	-20.7214	CPqRR Collection
Lutzomyia neivai	Brazil	Minas Gerais	Passos	-46.6133	-20.7214	Martins et al., 1978
Lutzomyia neivai	Brazil	Minas Gerais	Paulistas	-42.8683	-18.4275	CPqRR Collection
Lutzomyia neivai	Brazil	Minas Gerais	Pedro Leopoldo	-44.0424	-19.6215	CPqRR Collection
Lutzomyia neivai	Brazil	Minas Gerais	Pedro Leopoldo	-44.0424	-19.6215	Martins et al., 1978
Lutzomyia neivai	Brazil	Minas Gerais	Perdões	-45.0878	-21.0964	CPqRR Collection
Lutzomyia neivai	Brazil	Minas Gerais	Perdões	-45.0878	-21.0964	Martins et al., 1978
Lutzomyia neivai	Brazil	Minas Gerais	Pirapora	-44.9419	-17.345	Andrade-Filho et al., 2007
Lutzomyia neivai	Brazil	Minas Gerais	Presidente Olegário	-46.4181	-18.4178	CPqRR Collection
Lutzomyia neivai	Brazil	Minas Gerais	Presidente Olegário	-46.4181	-18.4178	CPqRR Collection
Lutzomyia neivai	Brazil	Minas Gerais	Presidente Olegário	-46.4186	-18.4158	Martins et al., 1978
Lutzomyia neivai	Brazil	Minas Gerais	Santa Luzia	-43.8541	-19.7693	Carvalho et al., 2010
Lutzomyia neivai	Brazil	Minas Gerais	São João das Missões	-44.0814	-14.8845	Rêgo et al., 2015
Lutzomyia neivai	Brazil	Minas Gerais	Tupaciguara	-48.7009	-18.5958	CPqRR Collection
Lutzomyia neivai	Brazil	Minas Gerais	Tupaciguara	-48.7009	-18.5958	Martins et al., 1978
Lutzomyia neivai	Brazil	Minas Gerais	Uberlândia	-47.981	-19.059	Lemos & Lima, 2005
Lutzomyia neivai	Brazil	Minas Gerais	Várzea da Palma	-44.7308	-17.5981	CPqRR Collection
Lutzomyia neivai	Brazil	Minas Gerais	Várzea da Palma	-44.7308	-17.5981	CPqRR Collection
Lutzomyia neivai	Brazil	Minas Gerais	Várzea da Palma	-44.7308	-17.5981	CPqRR Collection
Lutzomyia neivai	Brazil	Minas Gerais	Várzea da Palma	-44.8083	-17.2083	Sanguinette et al., 2015
Lutzomyia neivai	Brazil	Pará	São Geraldo do Araguaia	-48.5598	-6.16476	Andrade-Filho et al., 2007
Lutzomyia neivai	Brazil	Paraná	Adrianópolis	-49.0497	-24.6517	Santos et al., 2009
Lutzomyia neivai	Brazil	Paraná	Adrianópolis	-48.9916	-24.6612	Silva et al., 2008
Lutzomyia neivai	Brazil	Paraná	Alto Paraíso	-53.7316	-23.511	Silva et al., 2008
Lutzomyia neivai	Brazil	Paraná	Bandeirantes	-50.3675	-23.1087	Cruz et al., 2013
Lutzomyia neivai	Brazil	Paraná	Bandeirantes	-50.3675	-23.1087	Cruz et al., 2013
Lutzomyia neivai	Brazil	Paraná	Bandeirantes	-50.3675	-23.1087	Cruz et al., 2013
Lutzomyia neivai	Brazil	Paraná	Bandeirantes	-50.3675	-23.1087	Cruz et al., 2013
Lutzomyia neivai	Brazil	Paraná	Bandeirantes	-50.3675	-23.1087	Galati Collection
Lutzomyia neivai	Brazil	Paraná	Bandeirantes	-50.3675	-23.1087	Galati Collection
Lutzomyia neivai	Brazil	Paraná	Bandeirantes	-50.3675	-23.1087	Galati Collection
Lutzomyia neivai	Brazil	Paraná	Bandeirantes	-50.3083	-23.2417	Melo et al., 2013
Lutzomyia neivai	Brazil	Paraná	Bandeirantes	-50.3917	-23.225	Melo et al., 2013
Lutzomyia neivai	Brazil	Paraná	Bandeirantes	-50.3083	-23.2083	Melo et al., 2013
Lutzomyia neivai	Brazil	Paraná	Bandeirantes	-50.275	-23.175	Melo et al., 2013
Lutzomyia neivai	Brazil	Paraná	Bandeirantes	-50.4417	-23.1583	Melo et al., 2013
Lutzomyia neivai	Brazil	Paraná	Bandeirantes	-50.375	-23.1417	Melo et al., 2013
Lutzomyia neivai	Brazil	Paraná	Bandeirantes	-50.3417	-23.1083	Melo et al., 2013
Lutzomyia neivai	Brazil	Paraná	Bandeirantes	-50.425	-23.0916	Melo et al., 2013
Lutzomyia neivai	Brazil	Paraná	Barracão	-53.6335	-26.2516	Silva et al., 2008
Lutzomyia neivai	Brazil	Paraná	Capanema	-53.8082	-25.6654	Silva et al., 2008
Lutzomyia neivai	Brazil	Paraná	Cascavel	-53.4553	-24.959	Silva et al., 2008
Lutzomyia neivai	Brazil	Paraná	Cianorte	-52.6032	-23.6729	Cerino et al., 2009
Lutzomyia neivai	Brazil	Paraná	Diamante do Norte	-52.8611	-22.6572	Silva et al., 2008
Lutzomyia neivai	Brazil	Paraná	Diamante D'Oeste	-54.1057	-24.9423	Silva et al., 2008
Lutzomyia neivai	Brazil	Paraná	Doutor Camargo	-52.225	-23.5583	Dias-Sversutti et al., 2007
Lutzomyia neivai	Brazil	Paraná	Doutor Camargo	-52.225	-23.5583	Freitas et al., 2009
Lutzomyia neivai	Brazil	Paraná	Doutor Camargo	-52.225	-23.5583	Neitzke et al., 2008
Lutzomyia neivai	Brazil	Paraná	Doutor Camargo	-52.225	-23.5583	Neitzke-Abreu et al., 2014
Lutzomyia neivai	Brazil	Paraná	Doutor Camargo	-52.225	-23.5583	Reinhold-Castro et al., 2008
Lutzomyia neivai	Brazil	Paraná	Doutor Camargo	-52.225	-23.5583	Reinhold-Castro et al., 2013
Lutzomyia neivai	Brazil	Paraná	Doutor Camargo	-52.225	-23.5583	Reinhold-Castro et al., 2015
Lutzomyia neivai	Brazil	Paraná	Doutor Camargo	-52.225	-23.5583	Teodoro et al., 2003
Lutzomyia neivai	Brazil	Paraná	Fênix	-51.9792	-23.9161	Andrade-Filho et al., 2007
Lutzomyia neivai	Brazil	Paraná	Foz do Iguaçu	-54.589	-25.5188	Silva et al., 2008
Lutzomyia neivai	Brazil	Paraná	Guaíra	-54.2565	-24.084	Silva et al., 2008
Lutzomyia neivai	Brazil	Paraná	Icaraíma	-53.7512	-23.3662	Silva et al., 2008
Lutzomyia neivai	Brazil	Paraná	Itambaracá	-50.411	-23.0206	Cruz et al., 2012
Lutzomyia neivai	Brazil	Paraná	Itambaracá	-50.411	-23.0206	Cruz et al., 2012
Lutzomyia neivai	Brazil	Paraná	Itambaracá	-50.412	-22.9411	Cruz et al., 2012
Lutzomyia neivai	Brazil	Paraná	Itambaracá	-50.411	-23.0206	Galati Collection
Lutzomyia neivai	Brazil	Paraná	Itambaracá	-50.411	-23.0206	Galati Collection
Lutzomyia neivai	Brazil	Paraná	Itambaracá	-50.411	-23.0206	Galati Collection
Lutzomyia neivai	Brazil	Paraná	Itambaracá	-50.411	-23.0206	Silva et al., 2008
Lutzomyia neivai	Brazil	Paraná	Jacarezinho	-49.9817	-23.1605	Silva et al., 2008
Lutzomyia neivai	Brazil	Paraná	Jardim Olinda	-52.037	-22.5503	Silva et al., 2008
Lutzomyia neivai	Brazil	Paraná	Jussara	-52.4719	-23.6202	Aguiar et al., 1989
Lutzomyia neivai	Brazil	Paraná	Jussara	-52.4719	-23.6202	Teodoro et al., 2004
Lutzomyia neivai	Brazil	Paraná	Mandaguari	-51.6916	-23.525	Neitzke et al., 2008
Lutzomyia neivai	Brazil	Paraná	Mandaguari	-51.6916	-23.525	Neitzke-Abreu et al., 2012
Lutzomyia neivai	Brazil	Paraná	Maringá	-51.9685	-23.4348	Santos et al., 2009
Lutzomyia neivai	Brazil	Paraná	Maringá	-51.9293	-23.4302	Teodoro et al., 2003
Lutzomyia neivai	Brazil	Paraná	Mercedes	-54.1643	-24.4546	Silva et al., 2008
Lutzomyia neivai	Brazil	Paraná	Paiçandu	-52.0486	-20.2406	CPqRR Collection
Lutzomyia neivai	Brazil	Paraná	Peroba	-53.6667	-23.8	Andrade-Filho et al., 2007
Lutzomyia neivai	Brazil	Paraná	Ponta Grossa	-50.1567	-25.0968	Silva et al., 2008
Lutzomyia neivai	Brazil	Paraná	Pranchita	-53.7416	-26.0224	Silva et al., 2008
Lutzomyia neivai	Brazil	Paraná	Primeiro de Maio	-51.029	-22.8535	Silva et al., 2008
Lutzomyia neivai	Brazil	Paraná	Ribeirão Claro	-49.7434	-23.1002	Galati Collection
Lutzomyia neivai	Brazil	Paraná	Ribeirão Claro	-49.7434	-23.1002	Silva et al., 2008
Lutzomyia neivai	Brazil	Paraná	Salto do Itararé	-49.6269	-23.6042	Silva et al., 2008
Lutzomyia neivai	Brazil	Paraná	Santa Helena	-54.3364	-24.8584	Silva et al., 2008
Lutzomyia neivai	Brazil	Paraná	Santana do Itararé	-49.6298	-23.7595	Silva et al., 2008
Lutzomyia neivai	Brazil	Paraná	Santo Antônio do Sudoeste	-53.7256	-26.0741	Silva et al., 2008
Lutzomyia neivai	Brazil	Paraná	Santo Inácio	-51.7974	-22.6961	Silva et al., 2008
Lutzomyia neivai	Brazil	Paraná	São Jorge do Ivaí	-52.2936	-23.435	Teodoro et al., 1997
Lutzomyia neivai	Brazil	Paraná	São Jorge do Patrocínio	-53.8784	-23.7643	Silva et al., 2008
Lutzomyia neivai	Brazil	Paraná	São Miguel do Iguaçu	-54.2418	-25.35	Silva et al., 2008
Lutzomyia neivai	Brazil	Paraná	São Pedro do Paraná	-53.2209	-22.8246	Silva et al., 2008
Lutzomyia neivai	Brazil	Paraná	Serranópolis do Iguaçu	-54.0523	-25.3804	Silva et al., 2008
Lutzomyia neivai	Brazil	Paraná	Sertaneja	-50.8026	-22.9044	Silva et al., 2008
Lutzomyia neivai	Brazil	Paraná	Terra Boa	-52.425	-23.7583	Pinto et al., 2001
Lutzomyia neivai	Brazil	Paraná	Terra Boa	-52.425	-23.7583	Teodoro et al., 1991
Lutzomyia neivai	Brazil	Paraná	Terra Boa	-52.425	-23.7583	Teodoro et al., 1993
Lutzomyia neivai	Brazil	Paraná	Terra Boa	-52.425	-23.7583	Teodoro et al., 1999
Lutzomyia neivai	Brazil	Paraná	Terra Roxa	-54.0918	-24.0928	Silva et al., 2008
Lutzomyia neivai	Brazil	Paraná	Tibagi	-50.264	-24.5604	Silva et al., 2008
Lutzomyia neivai	Brazil	Paraná	Tunas do Paraná	-49.0894	-25.038	Santos et al., 2009
Lutzomyia neivai	Brazil	Rio Grande do Sul	Campo Novo	-53.8033	-27.6753	Andrade-Filho et al., 2007
Lutzomyia neivai	Brazil	Rio Grande do Sul	Porto Alegre	-51.1013	-30.1443	Galati Collection
Lutzomyia neivai	Brazil	Rio Grande do Sul	Porto Alegre	-51.2128	-30.0443	Pita-Pereira et al., 2009
Lutzomyia neivai	Brazil	Rio Grande do Sul	Sta. Maria	-53.8101	-29.6883	IOC Collection
Lutzomyia neivai	Brazil	Rio Grande do Sul	Tenente Portela	-53.7583	-27.3711	CPqRR Collection
Lutzomyia neivai	Brazil	Rio Grande do Sul	Tenente Portela	-53.7583	-27.3711	CPqRR Collection
Lutzomyia neivai	Brazil	Santa Catarina	Águas de Chapecó	-53.0373	-27.1365	Muller et al., 2014
Lutzomyia neivai	Brazil	Santa Catarina	Biguaçu	-48.6556	-27.4942	CPqRR Collection
Lutzomyia neivai	Brazil	Santa Catarina	Blumenau	-49.0772	-26.983	Grott et al., 2014
Lutzomyia neivai	Brazil	Santa Catarina	Blumenau	-49.1023	-26.9244	Grott et al., 2014
Lutzomyia neivai	Brazil	Santa Catarina	Blumenau	-49.1414	-26.8828	Grott et al., 2014
Lutzomyia neivai	Brazil	Santa Catarina	Blumenau	-49.0918	-26.8042	Grott et al., 2014
Lutzomyia neivai	Brazil	Santa Catarina	Indaial	-49.2317	-26.8978	CPqRR Collection
Lutzomyia neivai	Brazil	Santa Catarina	Itajaí	-48.6619	-26.9078	CPqRR Collection
Lutzomyia neivai	Brazil	Santa Catarina	Navegantes	-48.7333	-26.8333	Marcondes et al., 2005
Lutzomyia neivai	Brazil	Santa Catarina	Piçarras	-48.6886	-26.7638	Marcondes et al., 2005
Lutzomyia neivai	Brazil	Santa Catarina	Piçarras	-48.6765	-26.7698	Marcondes et al., 2009
Lutzomyia neivai	Brazil	Santa Catarina	Piçarras	-48.6765	-26.7698	Marcondes et al., 2009
Lutzomyia neivai	Brazil	Santa Catarina	Piçarras	-48.6765	-26.7698	Marcondes et al., 2009
Lutzomyia neivai	Brazil	Santa Catarina	Piçarras	-48.6886	-26.7638	Marcondes et al., 2009
Lutzomyia neivai	Brazil	Santa Catarina	Quilombo	-52.7206	-26.7261	CPqRR Collection
Lutzomyia neivai	Brazil	Santa Catarina	Quilombo	-52.7206	-26.7261	CPqRR Collection
Lutzomyia neivai	Brazil	Santa Catarina	Quilombo	-52.7206	-26.7261	CPqRR Collection
Lutzomyia neivai	Brazil	Santa Catarina	Rancho Queimado	-49.0217	-27.6725	Andrade-Filho et al., 2007
Lutzomyia neivai	Brazil	Santa Catarina	Santo Amaro da Imperatriz	-48.7786	-27.6881	CPqRR Collection
Lutzomyia neivai	Brazil	Santa Catarina	São Carlos	-53.0056	-27.0846	CPqRR Collection
Lutzomyia neivai	Brazil	Santa Catarina	São Carlos	-53.0056	-27.0846	Martins et al., 1978
Lutzomyia neivai	Brazil	São Paulo	Angatuba	-48.4137	-23.4948	Galati Collection
Lutzomyia neivai	Brazil	São Paulo	Araçatuba	-50.4537	-21.2029	Galati Collection
Lutzomyia neivai	Brazil	São Paulo	Araraquara	-48.1786	-21.7848	Galati Collection
Lutzomyia neivai	Brazil	São Paulo	Araraquara	-48.1786	-21.7848	Martins et al., 1978
Lutzomyia neivai	Brazil	São Paulo	Atibaia	-46.5567	-23.1175	Galati Collection
Lutzomyia neivai	Brazil	São Paulo	Barra do Turvo	-48.5045	-24.7546	Galati Collection
Lutzomyia neivai	Brazil	São Paulo	Barra do Turvo	-48.5045	-24.7546	Galati Collection
Lutzomyia neivai	Brazil	São Paulo	Barra do Turvo	-48.5045	-24.7546	Galati Collection
Lutzomyia neivai	Brazil	São Paulo	Barra do Turvo	-48.5045	-24.7546	Galati Collection
Lutzomyia neivai	Brazil	São Paulo	Barueri	-46.8742	-23.5148	Galati Collection
Lutzomyia neivai	Brazil	São Paulo	Barueri	-46.8742	-23.5148	Galati Collection
Lutzomyia neivai	Brazil	São Paulo	Barueri	-46.8742	-23.5148	Galati Collection
Lutzomyia neivai	Brazil	São Paulo	Caçapava	-45.7081	-23.0996	Galati Collection
Lutzomyia neivai	Brazil	São Paulo	Caiuá	-51.9481	-21.6681	Gomes et al., 2012
Lutzomyia neivai	Brazil	São Paulo	Caiuá	-51.9263	-21.5699	Gomes et al., 2012
Lutzomyia neivai	Brazil	São Paulo	Cajamar	-46.8779	-23.3564	Galati Collection
Lutzomyia neivai	Brazil	São Paulo	Cajamar	-46.8779	-23.3564	Galati Collection
Lutzomyia neivai	Brazil	São Paulo	Cajati	-48.1082	-24.73	Galati Collection
Lutzomyia neivai	Brazil	São Paulo	Cajati	-48.1082	-24.73	Galati Collection
Lutzomyia neivai	Brazil	São Paulo	Cajati	-48.1082	-24.73	Galati Collection
Lutzomyia neivai	Brazil	São Paulo	Cajati	-48.1082	-24.73	Galati Collection
Lutzomyia neivai	Brazil	São Paulo	Capela do Alto	-47.7347	-23.4706	Andrade-Filho et al., 2007
Lutzomyia neivai	Brazil	São Paulo	Conchal	-47.173	-22.337	Casanova, 2001
Lutzomyia neivai	Brazil	São Paulo	Conchal	-47.173	-22.337	Galati Collection
Lutzomyia neivai	Brazil	São Paulo	Dourado	-48.3199	-22.1111	Galati Collection
Lutzomyia neivai	Brazil	São Paulo	Dracena	-51.5327	-21.4825	Casanova, 2013
Lutzomyia neivai	Brazil	São Paulo	Dracena	-51.5327	-21.4825	Holcman et al., 2013
Lutzomyia neivai	Brazil	São Paulo	Dracena	-51.5327	-21.4825	Rangel et al., 2012
Lutzomyia neivai	Brazil	São Paulo	Eldorado	-48.1076	-24.5257	Galati Collection
Lutzomyia neivai	Brazil	São Paulo	Eldorado	-48.1076	-24.5257	Galati Collection
Lutzomyia neivai	Brazil	São Paulo	Eldorado	-48.1076	-24.5257	Galati Collection
Lutzomyia neivai	Brazil	São Paulo	Eldorado	-48.1076	-24.5257	Galati Collection
Lutzomyia neivai	Brazil	São Paulo	Espírito Santo do Pinhal	-46.7481	-22.1913	Colla-Jacques et al., 2010
Lutzomyia neivai	Brazil	São Paulo	Iporanga	-48.5934	-24.5852	CPqRR Collection
Lutzomyia neivai	Brazil	São Paulo	Iporanga	-48.5934	-24.5852	CPqRR Collection
Lutzomyia neivai	Brazil	São Paulo	Iporanga	-48.5978	-24.5857	Galati Collection
Lutzomyia neivai	Brazil	São Paulo	Iporanga	-48.5978	-24.5857	Galati Collection
Lutzomyia neivai	Brazil	São Paulo	Iporanga	-48.5934	-24.5852	Galati Collection
Lutzomyia neivai	Brazil	São Paulo	Iporanga	-48.5934	-24.5852	Galati Collection
Lutzomyia neivai	Brazil	São Paulo	Iporanga	-48.5934	-24.5852	Galati Collection
Lutzomyia neivai	Brazil	São Paulo	Iporanga	-48.5934	-24.5852	Galati Collection
Lutzomyia neivai	Brazil	São Paulo	Iporanga	-48.672	-24.5513	Galati Collection
Lutzomyia neivai	Brazil	São Paulo	Iporanga	-48.6978	-24.5336	Galati Collection
Lutzomyia neivai	Brazil	São Paulo	Iporanga	-48.6978	-24.5336	Galati Collection
Lutzomyia neivai	Brazil	São Paulo	Iporanga	-48.4119	-24.2694	Galati Collection
Lutzomyia neivai	Brazil	São Paulo	Iporanga	-48.4119	-24.2694	Galati Collection
Lutzomyia neivai	Brazil	São Paulo	Iporanga	-48.6457	-24.5711	Galati et al., 2009
Lutzomyia neivai	Brazil	São Paulo	Iporanga	-48.676	-24.5511	Marassá et al., 2013
Lutzomyia neivai	Brazil	São Paulo	Iporanga	-48.6712	-24.5503	Marassá et al., 2013
Lutzomyia neivai	Brazil	São Paulo	Itariri	-47.1744	-24.2901	Galati Collection
Lutzomyia neivai	Brazil	São Paulo	Itariri	-47.1744	-24.2901	Galati Collection
Lutzomyia neivai	Brazil	São Paulo	Itariri	-47.1744	-24.2901	Galati Collection
Lutzomyia neivai	Brazil	São Paulo	Itupeva	-47.0437	-23.1577	Galati Collection
Lutzomyia neivai	Brazil	São Paulo	Itupeva	-47.0437	-23.1577	Galati Collection
Lutzomyia neivai	Brazil	São Paulo	Jacareí	-45.9684	-23.2984	Galati Collection
Lutzomyia neivai	Brazil	São Paulo	Juquiá	-47.635	-24.3191	Galati Collection
Lutzomyia neivai	Brazil	São Paulo	Luis Antônio	-47.7044	-21.555	Andrade-Filho et al., 2007
Lutzomyia neivai	Brazil	São Paulo	Miracatu	-47.5407	-24.3122	Galati Collection
Lutzomyia neivai	Brazil	São Paulo	Miracatu	-47.4597	-24.2825	Galati Collection
Lutzomyia neivai	Brazil	São Paulo	Miracatu	-47.4597	-24.2825	Galati Collection
Lutzomyia neivai	Brazil	São Paulo	Miracatu	-47.4597	-24.2825	Galati Collection
Lutzomyia neivai	Brazil	São Paulo	Miracatu	-47.4597	-24.2825	Galati Collection
Lutzomyia neivai	Brazil	São Paulo	Miracatu	-47.4597	-24.2825	Galati Collection
Lutzomyia neivai	Brazil	São Paulo	Miracatu	-47.4597	-24.2825	Galati Collection
Lutzomyia neivai	Brazil	São Paulo	Miracatu	-47.4597	-24.2825	Galati Collection
Lutzomyia neivai	Brazil	São Paulo	Miracatu	-47.4597	-24.2825	Galati Collection
Lutzomyia neivai	Brazil	São Paulo	Miracatu	-47.3203	-24.1509	Galati Collection
Lutzomyia neivai	Brazil	São Paulo	Miracatu	-47.3203	-24.1509	Silva & Gomes, 2001
Lutzomyia neivai	Brazil	São Paulo	Monte Alto	-48.4976	-21.2654	Galati Collection
Lutzomyia neivai	Brazil	São Paulo	Natividade da Serra	-45.4659	-23.3517	Galati Collection
Lutzomyia neivai	Brazil	São Paulo	Natividade da Serra	-45.4659	-23.3517	Galati Collection
Lutzomyia neivai	Brazil	São Paulo	Osasco	-46.794	-23.5329	Galati Collection
Lutzomyia neivai	Brazil	São Paulo	Ourinhos	-49.8694	-22.9799	Galati Collection
Lutzomyia neivai	Brazil	São Paulo	Ourinhos	-49.8694	-22.9799	Galati Collection
Lutzomyia neivai	Brazil	São Paulo	Pariquera-Açu	-47.818	-24.7347	Galati Collection
Lutzomyia neivai	Brazil	São Paulo	Pariquera-Açu	-47.818	-24.7347	Galati Collection
Lutzomyia neivai	Brazil	São Paulo	Pariquera-Açu	-47.8777	-24.7201	Galati Collection
Lutzomyia neivai	Brazil	São Paulo	Pedro de Toledo	-47.2358	-24.2768	Galati Collection
Lutzomyia neivai	Brazil	São Paulo	Pedro de Toledo	-47.2358	-24.2768	Galati Collection
Lutzomyia neivai	Brazil	São Paulo	Pedro de Toledo	-47.2358	-24.2768	Galati Collection
Lutzomyia neivai	Brazil	São Paulo	Pedro de Toledo	-47.2358	-24.2768	Galati Collection
Lutzomyia neivai	Brazil	São Paulo	Pedro de Toledo	-47.2358	-24.2768	Galati Collection
Lutzomyia neivai	Brazil	São Paulo	Pedro de Toledo	-47.2358	-24.2768	Galati Collection
Lutzomyia neivai	Brazil	São Paulo	Pereira Barreto	-51.1107	-20.7349	Galati Collection
Lutzomyia neivai	Brazil	São Paulo	Pereira Barreto	-51.1107	-20.7349	Galati Collection
Lutzomyia neivai	Brazil	São Paulo	Pereira Barreto	-51.1107	-20.7349	IOC Collection
Lutzomyia neivai	Brazil	São Paulo	Pirapora do Bom Jesus	-47.0035	-23.3988	Galati Collection
Lutzomyia neivai	Brazil	São Paulo	Pirapora do Bom Jesus	-47.0035	-23.3988	Galati Collection
Lutzomyia neivai	Brazil	São Paulo	Pirapora do Bom Jesus	-47.0035	-23.3988	Sucen, 2005
Lutzomyia neivai	Brazil	São Paulo	Porto Ferreira	-47.4705	-21.8432	Galati Collection
Lutzomyia neivai	Brazil	São Paulo	Presidente Epitácio	-52.0972	-21.7595	Gomes et al., 2012
Lutzomyia neivai	Brazil	São Paulo	Presidente Epitácio	-52.0287	-21.6594	Gomes et al., 2012
Lutzomyia neivai	Brazil	São Paulo	Presidente Epitácio	-52.0077	-21.6472	Gomes et al., 2012
Lutzomyia neivai	Brazil	São Paulo	Presidente Epitácio	-51.9798	-21.5429	Gomes et al., 2012
Lutzomyia neivai	Brazil	São Paulo	Ribeirão Branco	-48.7656	-24.2208	Andrade-Filho et al., 2007
Lutzomyia neivai	Brazil	São Paulo	Rincão	-48.0708	-21.5869	Machado et al., 2015
Lutzomyia neivai	Brazil	São Paulo	Rincão	-48.0708	-21.5869	Pinto et al., 2011
Lutzomyia neivai	Brazil	São Paulo	Santa Bárbara do Oeste	-47.4862	-22.8235	Galati Collection
Lutzomyia neivai	Brazil	São Paulo	São José dos Campos	-45.9096	-23.1343	Galati Collection
Lutzomyia neivai	Brazil	São Paulo	São José dos Campos	-45.9096	-23.1343	IEC Collection
Lutzomyia neivai	Brazil	São Paulo	São José dos Campos	-45.9096	-23.1343	IOC Collection
Lutzomyia neivai	Brazil	São Paulo	São Luís do Paraitinga	-45.31	-23.2217	Andrade-Filho et al., 2007
Lutzomyia neivai	Brazil	São Paulo	São Paulo	-46.6098	-23.586	FORATTINI Collection
Lutzomyia neivai	Brazil	São Paulo	São Paulo	-46.6864	-23.563	Galati Collection
Lutzomyia neivai	Brazil	São Paulo	São Paulo	-46.6864	-23.563	Galati Collection
Lutzomyia neivai	Brazil	São Paulo	São Paulo	-46.722	-23.5638	IBSP-IB Collection
Lutzomyia neivai	Brazil	São Paulo	São Paulo	-46.722	-23.5638	IBUT Collection
Lutzomyia neivai	Brazil	São Paulo	São Paulo	-46.722	-23.5638	IBUT Collection
Lutzomyia neivai	Brazil	São Paulo	São Paulo	-46.6083	-23.4226	IBUT Collection
Lutzomyia neivai	Brazil	São Paulo	São Paulo	-46.722	-23.5638	IOC Collection
Lutzomyia neivai	Brazil	São Paulo	São Paulo	-46.722	-23.5638	Martins et al., 1978
Lutzomyia neivai	Brazil	São Paulo	São Paulo	-46.669	-23.5459	Martins et al., 1978
Lutzomyia neivai	Brazil	São Paulo	São Roque	-47.1353	-23.5307	Galati Collection
Lutzomyia neivai	Brazil	São Paulo	Taubaté	-45.5553	-23.0264	Andrade-Filho et al., 2007
Lutzomyia neivai	Brazil	São Paulo	Teodoro Sampaio	-52.1839	-22.6216	Alessi et al., 2009
Lutzomyia neivai	Brazil	São Paulo	Teodoro Sampaio	-52.1723	-22.5319	Condino et al., 1998
Lutzomyia neivai	Brazil	São Paulo	Teodoro Sampaio	-52.1733	-22.5314	Galati Collection
Lutzomyia neivai	Paraguay	Alto Paraná	Limoy	-54.9043	-24.8264	Hashiguchi et al., 1992
Lutzomyia neivai	Paraguay	Caaguazú	Brazilero Cue	-56.0503	-25.4869	Hashiguchi et al., 1992
Lutzomyia neivai	Paraguay	Caaguazú	Cantera Boca	-56.0503	-25.4869	Hashiguchi et al., 1992
Lutzomyia neivai	Paraguay	Caazapá	Tava-i	-55.5011	-26.1774	Hashiguchi et al., 1992
Lutzomyia neivai	Paraguay	Itapúa	Ayolas	-56.8437	-27.3842	Salomón et al., 2003
Lutzomyia neivai	Paraguay	Itapúa	Bella Vista	-55.5616	-27.0581	Galati Collection
Lutzomyia neivai	Paraguay	Itapúa	Bella Vista	-55.5616	-27.0581	Salomón et al., 2003
Lutzomyia neivai	Paraguay	Itapúa	Capitán Meza	-55.3337	-26.8407	Salomón et al., 2003
Lutzomyia neivai	Paraguay	Itapúa	Carmen del Paraná	-56.1375	-27.2229	Salomón et al., 2003
Lutzomyia neivai	Paraguay	Itapúa	Encarnación	-55.8487	-27.3106	Salomón et al., 2003
Lutzomyia neivai	Paraguay	Itapúa	Mayor Otaño	-54.7183	-26.3576	Salomón et al., 2003
Lutzomyia neivai	Paraguay	Itapúa	San Cosme y Damián	-56.3332	-27.3129	Salomón et al., 2003
Lutzomyia neivai	Paraguay	Misiones	Coratei	-56.9631	-27.4148	Salomón et al., 2003
